# Supplementary material for: Comparison of perioperative outcomes in elderly (age ≧ 75 years) vs. younger men undergoing robot-assisted radical prostatectomy
Source: PLoS One. 2020 Jun 4;15(6):e0234113. doi: 10.1371/journal.pone.0234113 (PMC7272059; doi:10.1371/journal.pone.0234113)
Supplement: S1 Data — (XLSX) [file pone.0234113.s001.xlsx]

## Sheet: Sheet1
Age	Age<68 0	Age>=75 1	BMI	iPSA	preop PV	bGS6,7,8	cT	DAMICO	NS	Op time	Console	Blood	>=pT3	epe	rm	ly	v	pn	sv	catheter	admission	CG leak	transfusion	bGP1	bGP2	bGS	bGS>=8	pGP1	pGP2	pGS	time to continence	continent	time to pad1/d	pad1/d	BCFS days	BCFS mo	f/u duration	BCF 0	neoadj HT	ASA	ASA>=3	clav admission	clav gr<1mo	clav<1mo
69	1	0	23	4.6	36	2	2	2	0	451	358	200	1	1	1	0	1	1	0	6	8	0	0	3	4	7	0	4	3	9	79	1	39	1	563	18.7667	2229	0	0	2	1	0	0	0
58	0	0	22	12	22	2	2	2	0	452	365	300	1	1	0	0	0	1	0	6	13	0	0	3	4	7	0	3	4	7	88	1	88	1	2516	83.8667	2551	1	0	2	1	0	0	0
58	0	0	22	10.1	29	1	2	2	1	314	253	50	0	0	0	0	0	0	0	6	8	0	0	3	3	6	0	3	3	6	88	1	88	1	2429	80.9667	2429	1	0	1	1	0	0	0
49	0	0	23	11.3	22	1	1	2	1	272	219	50	0	0	0	0	0	0	0	6	8	0	0	3	3	6	0	3	3	6	7	1	7	1	1900	63.3333	2445	1	0	2	1	1	0	0
52	0	0	24	10.5	36	1	1	2	1	314	262	150	0	0	0	0	0	1	0	8	11	0	0	3	3	6	0	3	3	6	1654	0	247	1	2383	79.4333	2383	1	0	3	2	0	0	0
64	0	0	22.7	5.2	41	2	2	2	0	306	250	390	0	0	0	0	0	0	0	8	13	0	0	3	4	7	0	3	3	6	35	1	35	1	708	23.6	2325	0	0	1	1	0	0	0
68	1	0	19.3	5.18	36	2	1	2	0	252	190	100	0	0	0	0	1	1	0	6	9	0	0	4	3	7	0	4	4	8	53	1	4	1	1452	48.4	2180	0	0	2	1	0	0	0
60	0	0	21.4	3.04	21	2	1	2	0	296	226	350	0	0	0	0	0	1	0	6	9	0	0	3	4	7	0	3	4	7	179	1	7	1	1830	61	1830	1	0	1	1	0	0	0
65	0	0	24.8	4.7	33	2	1	2	1	278	227	600	0	0	0	0	1	1	0	6	9	0	0	3	4	7	0	3	4	7	76	1	76	1	2432	81.0667	2432	1	0	2	1	0	0	0
66	0	0	22.1	9.5	24	2	1	2	0	237	182	50	0	0	1	0	0	0	0	6	9	0	0	3	4	7	0	3	4	7	150	1	81	1	2215	73.8333	2215	1	0	2	1	0	0	0
67	0	0	22.1	6.8	53	2	1	2	0	333	278	1000	0	0	0	0	0	0	0	6	10	0	0	3	4	7	0	3	4	7	1810	0	1810	0	2222	74.0667	2222	1	0	1	1	0	0	0
62	0	0	21.3	9.99	25	2	1	2	1	239	185	250	0	0	1	0	0	1	0	6	9	0	0	4	3	7	0	4	3	7	30	1	30	1	1216	40.5333	2000	0	0	2	1	1	2	1
62	0	0	25.7	6.45	48	1	1	1	1	204	156	200	1	1	0	0	0	0	0	6	8	0	0	3	3	6	0	3	3	6	174	1	174	1	2031	67.7	2031	1	0	2	1	0	2	1
63	0	0	22.2	6.17	20	2	1	2	1	263	218	200	1	1	0	0	0	1	0	7	11	0	0	4	3	7	0	3	4	7	267	1	206	1	1914	63.8	1914	1	0	2	1	1	3a	1
70	1	0	24.1	6.18	24	1	1	1	1	251	187	450	1	1	0	0	0	0	0	6	8	0	0	3	3	6	0	3	4	7	217	1	85	1	1828	60.9333	1828	1	0	1	1	0	0	0
71	1	0	28.6	7.65	40	1	1	1	1	263	216	900	0	0	0	0	0	0	0	10	16	0	0	3	3	6	0	3	4	7	1813	0	241	1	2005	66.8333	2005	1	0	2	1	1	1	1
64	0	0	25.7	6.26	21	1	1	1	1	256	209	650	0	0	0	0	0	0	0	6	21	0	0	3	3	6	0	3	4	7	1808	0	135	1	1996	66.5333	1996	1	0	2	1	1	2	1
62	0	0	25	4.6	35	1	1	1	1	303	261	1000	0	0	0	0	0	0	0	18	20	1	0	3	3	6	0	3	4	7	1852	0	473	1	2059	68.6333	2059	1	0	1	1	1	1	1
72	1	0	25.7	5.49	28	2	1	2	1	210	152	500	0	0	0	0	0	0	0	6	9	0	0	3	4	7	0	3	3	7	63	1	36	1	2155	71.8333	2155	1	0	2	1	0	0	0
64	0	0	19.9	5.4	51	1	1	1	1	267	209	50	0	0	0	0	0	0	0	6	8	0	0	3	3	6	0	3	3	6	6	1	0	1	2304	76.8	2304	1	0	1	1	0	0	0
60	0	0	24.3	6.5	34	2	1	2	1	210	166	450	1	1	1	0	0	0	0	20	13	1	0	3	4	7	0	4	3	7	352	0	79	1	463	15.4333	2297	0	0	1	1	1	2	1
58	0	0	24.1	5.3	16	1	1	1	0	236	185	400	0	0	0	1	0	1	0	6	10	0	0	3	3	6	0	3	4	7	7	1	7	1	1063	35.4333	1063	1	0	1	1	0	0	0
70	1	0	27.3	10	21	2	1	2	0	227	173	200	1	1	1	0	0	1	0	7	10	0	0	3	4	7	0	3	4	7	76	1	13	1	2221	74.0333	2221	1	0	2	1	0	0	0
67	0	0	26.3	12.3	78	2	1	2	2	353	298	700	0	0	0	0	0	1	0	10	12	0	0	3	4	7	0	3	4	7	224	1	20	1	2194	73.1333	2194	1	0	2	1	0	0	0
70	1	0	24.1	5.63	29	2	1	2	0	165	117	250	0	0	0	0	1	1	0	7	12	0	0	3	4	7	0	3	3	6	344	1	85	1	1772	59.0667	1772	1	0	2	1	0	0	0
72	1	0	27.4	13.06	43	1	1	1	1	270	190	200	0	0	1	0	1	1	0	8	10	1	0	3	3	6	0	3	4	7	145	1	128	1	1837	61.2333	1837	1	0	1	1	1	1	1
66	0	0	23.7	6.7	20	2	1	2	1	262	201	500	0	0	0	0	1	1	0	6	8	0	0	3	4	7	0	4	3	7	3	1	3	1	2185	72.8333	2185	1	0	1	1	0	0	0
75	1	1	21.6	8.28	55	2	1	2	0	266	220	200	0	0	0	0	0	0	0	6	8	0	0	3	4	7	0	3	3	6	4	1	4	1	1548	51.6	1548	1	0	2	1	1	1	1
57	0	0	24.4	11.27	24	2	1	2	1	237	188	200	0	0	0	0	1	1	0	6	9	0	0	4	3	7	0	3	4	7	88	1	81	1	2089	69.6333	2089	1	0	2	1	0	0	0
63	0	0	24.2	15.02	28	1	1	2	1	231	165	10	1	1	1	0	0	0	0	6	11	0	0	3	3	6	0	3	4	7	24	1	6	1	2045	68.1667	2045	1	0	1	1	0	0	0
59	0	0	23.8	4	35	2	1	2	1	221	176	1000	0	0	0	0	0	0	0	7	13	0	0	4	3	7	0	3	4	7	99	1	99	1	2031	67.7	2031	1	0	2	1	1	0	0
65	0	0	24.9	12.4	30	2	1	2	0	241	183	500	0	0	0	0	1	1	0	6	8	0	0	4	3	7	0	4	3	7	2	1	2	1	454	15.1333	2059	0	0	2	1	0	0	0
59	0	0	25.3	11.85	27	2	1	2	0	262	212	500	0	0	0	0	1	1	0	6	10	0	0	4	3	7	0	3	4	7	942	0	112	1	2173	72.4333	2173	1	0	1	1	0	0	0
69	1	0	25.9	4.95	31	2	1	2	0	228	170	420	0	0	0	0	0	0	0	6	13	0	0	4	3	7	0	4	3	7	450	1	65	1	1555	51.8333	1555	1	0	1	1	0	0	0
69	1	0	27.7	8.85	23	1	1	1	1	201	163	350	0	0	0	0	0	1	0	6	11	0	0	3	3	6	0	3	4	7	5	1	5	1	2003	66.7667	2003	1	0	2	1	0	0	0
62	0	0	21.2	10.8	22	2	1	2	1	199	160	50	0	0	0	0	0	1	0	6	10	0	0	4	3	7	0	3	4	7	1668	0	1668	0	2038	67.9333	2038	1	0	3	2	0	0	0
52	0	0	23.7	12.5	34	2	1	2	0	248	210	50	0	0	0	0	1	1	0	10	14	1	0	4	3	7	0	4	3	7	335	1	148	1	1816	60.5333	1945	1	0	1	1	1	0	0
65	0	0	21.8	7	30	2	1	2	1	246	200	450	1	1	0	0	1	1	0	6	11	0	0	3	4	7	0	4	3	7	25	1	0	1	2145	71.5	2145	1	0	2	1	0	0	0
70	1	0	24.8	6.3	30	2	1	2	0	222	184	500	0	0	0	0	0	1	0	5	14	0	0	3	4	7	0	4	3	7	80	1	49	1	2101	70.0333	2101	1	0	2	1	1	2	1
65	0	0	23.2	5	57	2	1	2	1	261	221	400	0	0	0	0	0	0	0	6	8	0	0	3	4	7	0	3	3	6	54	1	23	1	1828	60.9333	1828	1	0	2	1	0	0	0
73	1	0	22.9	6.07	33	1	1	1	0	290	246	1050	0	0	0	0	1	0	0	7	13	0	0	3	3	6	0	4	3	7	1704	0	1459	1	2075	69.1667	2075	1	0	1	1	0	0	0
73	1	0	25.9	9.24	24	1	1	1	1	239	207	200	0	0	0	0	0	0	0	6	9	0	0	3	3	6	0	4	3	7	70	1	14	1	1730	57.6667	1730	1	0	3	2	0	0	0
52	0	0	18.3	2.67	26	1	1	1	1	282	224	600	0	0	0	0	0	0	0	30	48	0	1	3	3	6	0	3	3	6	4	1	3	1	1877	62.5667	1877	1	0	2	1	1	2	1
62	0	0	20.5	4.92	16	2	1	2	1	253	208	100	1	1	1	0	1	0	0	6	14	0	0	4	3	7	0	4	5	9	82	1	2	1	556	18.5333	1858	1	0	1	1	0	0	0
72	1	0	21.4	6.37	32	2	1	2	1	268	211	50	0	0	0	0	1	1	0	6	10	0	0	4	3	7	0	4	3	7	5	1	5	1	1002	33.4	1002	1	0	1	1	0	0	0
66	0	0	18	5.32	20	1	1	1	1	268	211	50	1	1	0	0	0	1	0	7	11	0	0	3	3	6	0	3	4	7	458	1	192	1	1564	52.1333	1928	1	0	1	1	0	0	0
68	1	0	24.6	6.93	23	2	1	2	1	280	255	350	0	0	0	1	0	1	0	6	9	0	0	3	4	7	0	4	3	7	23	1	23	1	1660	55.3333	2024	1	0	2	1	0	0	0
65	0	0	25.3	8.57	19	2	1	2	0	229	183	800	0	0	1	0	1	1	0	6	9	0	0	3	4	7	0	3	4	7	84	1	3	1	554	18.4667	1870	0	0	2	1	0	0	0
72	1	0	23.3	6.92	22	2	1	2	0	237	173	150	0	0	1	0	0	1	0	7	10	0	0	3	4	7	0	3	4	7	1263	0	72	1	549	18.3	1858	0	0	3	2	0	0	0
63	0	0	27.5	3.84	27	2	1	2	0	255	186	550	0	0	0	0	1	1	0	12	24	0	0	3	4	7	0	3	4	7	1641	0	201	1	1653	55.1	2010	1	0	1	1	0	2	1
70	1	0	20.3	5.81	20	2	1	2	0	206	165	50	0	0	0	1	0	1	0	6	8	0	0	3	4	7	0	3	4	7	1621	0	57	1	1627	54.2333	1991	1	0	1	1	0	0	0
63	0	0	23.1	4.07	29	2	2	2	1	265	227	200	0	0	0	0	0	1	0	6	8	0	0	3	4	7	0	3	4	7	117	1	117	1	1821	60.7	1821	1	0	2	1	0	2	1
71	1	0	26.3	9.74	30	2	1	2	1	241	182	20	0	0	0	0	1	1	0	6	8	0	0	4	3	7	0	4	3	7	1213	0	660	1	1219	40.6333	1219	1	0	2	1	0	0	0
74	1	0	25.7	5.83	34	2	1	2	0	185	140	500	1	1	0	1	0	1	0	6	9	0	1	4	3	7	0	4	3	7	270	1	79	1	1826	60.8667	1826	1	0	3	2	1	2	1
77	1	1	24.1	8.34	22	2	1	2	0	231	183	50	0	0	0	0	1	1	0	8	15	0	1	4	3	7	0	3	4	7	50	1	19	1	1548	51.6	1912	1	0	1	1	1	3a	1
69	1	0	22	6.22	19	2	2	2	1	273	227	0	0	0	0	1	1	1	0	8	18	0	1	4	3	7	0	4	3	7	1570	0	1173	1	1326	44.2	1952	0	0	3	2	1	2	1
65	0	0	20.7	4.73	59	2	1	2	1	220	167	150	0	0	0	0	0	0	0	7	11	0	0	3	4	7	0	3	4	7	1065	1	59	1	1536	51.2	1900	1	0	2	1	0	0	0
74	1	0	23.7	6.96	27	2	1	2	1	232	197	150	0	0	1	0	1	1	0	8	10	0	0	3	4	7	0	3	4	7	58	1	9	1	1632	54.4	1814	1	0	2	1	0	0	0
70	1	0	23.1	17.67	55	2	1	2	1	230	172	250	0	0	0	1	0	0	0	6	11	0	0	3	4	7	0	3	4	7	67	1	67	1	370	12.3333	370	1	0	1	1	1	2	1
55	0	0	21.5	11.8	40	1	1	2	2	259	217	450	0	0	0	0	0	1	0	13	16	1	0	3	3	6	0	3	4	7	71	1	21	1	1557	51.9	1739	1	0	1	1	1	1	1
60	0	0	21.3	10.9	61	2	1	2	0	227	176	500	0	0	0	0	0	1	0	6	10	0	0	3	4	7	0	4	3	7	71	1	71	1	1401	46.7	1401	1	0	2	1	0	0	0
65	0	0	22	6.09	20	2	2	2	0	173	130	0	0	0	0	0	0	1	0	6	10	0	0	3	4	7	0	3		7	1528	0	1528	0	1632	54.4	1632	1	0	1	1	0	0	0
63	0	0	20.8	4.5	14	2	2	2	0	192	141	0	0	0	0	0	0	0	0	6	11	0	0	4	3	7	0	4	3	7	5	1	5	1	1830	61	1830	1	0	1	1	0	0	0
64	0	0	21.4	6.09	30	2	1	2	0	195	151	0	1	1	0	0	0	1	1	6	19	0	0	4	3	7	0	4	3	7	16	1	1	1	1915	63.8333	1915	1	0	2	1	1	3b	1
69	1	0	24	7.5	23	2	1	2	1	220	154	50	0	0	0	0	0	0	0	8	10	0	0	4	3	7	0	4	3	7	154	1	20	1	1690	56.3333	1690	1	0	3	2	0	0	0
68	1	0	24.6	7.39	38	1	1	1	0	253	208	0	0	0	0	0	0	1	0	7	10	0	0	3	3	6	0	3	4	7	90	1	2	1	1478	49.2667	1478	1	0	2	1	0	0	0
68	1	0	24.7	3.63	35	2	1	2	0	212	169	340	0	0	1	0	0	1	0	6	12	0	0	3	4	7	0	3	5	8	64	1	64	1	1291	43.0333	1884	0	0	2	1	0	0	0
74	1	0	20.6	11.15	29	2	1	2	0	299	185	150	1	1	0	0	0	0	0	8	19	0	0	3	4	7	0	3	4	7	107	1	82	1	1009	33.6333	1009	1	0	2	1	1	3b	1
62	0	0	23.9	3.59	26	2	1	2	0	249	197	750	0	0	0	0	0	1	0	8	12	0	0	3	4	7	0	3	4	7	55	1	26	1	1564	52.1333	1564	0	0	2	1	0	0	0
67	0	0	24.9	7.3	45	2	1	2	0	292	251	220	0	0	0	0	0	0	0	13	16	0	0	3	4	7	0	4	4	8	74	1	74	1	1529	50.9667	1529	1	0	1	1	1	1	1
57	0	0	19.3	8.35	37	2	1	2	1	213	163	150	0	0	0	0	0	1	0	7	10	0	0	3	4	7	0	3	4	7	696	0	89	1	885	29.5	885	1	0	1	1	0	0	0
66	0	0	24.6	4.2	38	2	1	2	1	326	284	1200	0	0	1	0	0	0	0	6	12	0	0	3	4	7	0	3	4	7	4	1	4	1	1746	58.2	1837	0	0	1	1	0	1	1
75	1	1	18.4	7.54	22	2	1	2	0	212	173	100	0	0	1	1	0	1	0	5	16	0	0	3	4	7	0	3	4	7	14	1	14	1	273	9.1	273	1	0	2	1	1	1	1
61	0	0	25	4.8	47	2	1	2	0	260	221	150	0	0	0	0	0	1	0	7	10	0	0	3	4	7	0	3	4	7	1352	0	253	1	1912	63.7333	1912	1	0	1	1	0	0	0
66	0	0	26.4	10.6	23	2	1	2	1	211	169	300	1	1	1	1	1	1	0	7	11	0	0	4	3	7	0	4	3	7	67	1	67	1	1724	57.4667	1724	1	0	2	1	0	0	0
67	0	0	22	5.38	24	2	1	2	1	183	130	0	0	0	0	0	0	1	0	7	11	0	0	3	4	7	0	3	4	7	76	0	27	1	1699	56.6333	1699	1	0	1	1	0	0	0
62	0	0	24	3.6	23	1	1	1	0	265	182	300	0	0	0	0	0	0	0	7	10	0	0	3	3	6	0	3	3	6	2	1	2	1	1249	41.6333	1249	1	0	2	1	1	1	1
66	0	0	23.4	9.09	34	2	1	2	1	205	164	800	0	0	0	0	1	1	0	14	17	1	0	4	3	7	0	4	3	7	53	1	53	1	1197	39.9	1197	1	0	2	1	1	1	1
70	1	0	24.5	8.05	31	2	1	2	0	213	155	20	0	0	0	0	0	0	0	7	9	0	0	3	4	7	0	3	4	7	79	1	2	1	1767	58.9	1767	1	0	1	1	0	0	0
64	0	0	21.7	17.6	24	2	1	2	1	250	155	300	0	0	0	1	1	0	0	6	13	0	0	3	4	7	0	4	3	7	1103	0	162	1	1809	60.3	1809	1	0	2	1	0	0	0
73	1	0	24.3	5.6	37	1	1	1	0	243	180	110	1	0	0	1	1	1	1	6	8	0	0	3	3	6	0	4	3	7	354	1	79	1	1193	39.7667	1193	1	0	2	1	0	0	0
78	1	1	24	6.22	19	2	1	2	0	201	152	0	0	0	0	1	1	0	0	8	11	0	0	4	3	7	0	4	4	8	120	1	74	1	1547	51.5667	1547	1	0	2	1	0	0	0
68	1	0	21.6	6.8	17	2	2	3	0	259	206	700	1	1	1	0	1	1	0	8	11	0	1	4	3	7	0	4	3	7	173	1	58	1	367	12.2333	1655	0	0	2	1	1	2	1
71	1	0	21.5	6.2	49	1	1	1	1	139	93	50	0	0	0	0	0	0	0	7	28	0	0	3	3	6	0	3	4	7	373	0	146	1	1762	58.7333	1762	1	0	1	1	1	3b	1
70	1	0	25.2	4.8	26	2	1	2	0	232	163	250	0	0	0	0	1	1	0	7	10	0	0	4	3	7	0	4	3	7	1368	0	85	1	1375	45.8333	1718	1	0	1	1	0	0	0
65	0	0	25.8	5.54	25	2	1	2	1	240	185	400	1	0	1	0	1	1	0	6	9	0	0	3	4	7	0	4	5	9	101	1	42	1	547	18.2333	547	1	0	2	1	0	0	0
61	0	0	24.2	7.83	26	2	1	2	0	215	172	500	1	1	1	0	1	1	0	8	10	0	0	3	4	7	0	3	4	7	69	1	69	1	1732	57.7333	1732	1	0	3	2	0	0	0
72	1	0	25	7.91	42	2	1	2	0	169	124	400	1	1	0	0	0	1	0	7	9	0	0	4	3	7	0	4	3	7	170	1	170	1	1465	48.8333	1640	1	0	3	2	0	0	0
74	1	0	23	7.6	35	2	1	2	0	242	192	500	0	0	0	0	1	1	0	10	19	0	0	3	4	7	0	4	3	7	1330	0	152	1	1735	57.8333	1735	1	0	1	1	0	0	0
54	0	0	24.2	4.38	29	1	1	1	1	195	138	400	0	0	0	0	1	1	0	7	17	0	0	3	3	6	0	4	4	8	233	1	84	1	1678	55.9333	1678	1	0	2	1	1	1	1
70	1	0	22	11.3	20	2	1	2	0	136	95	100	0	0	0	0	0	1	0	6	11	0	0	4	3	7	0	3	4	7	172	1	81	1	815	27.1667	815	1	0	2	1	0	0	0
73	1	0	28.4	13.1	35	2	2	3	0	254	204	440	1	1	0	1	1	1	0	6	9	0	0	3	4	7	0	3	4	7	1269	1	165	1	1464	48.8	1464	1	0	2	1	0	0	0
70	1	0	19.4	10.2	26	2	1	2	0	187	153	0	1	1	0	0	0	1	0	8	11	0	0	4	3	7	0	4	3	7	1262	0	341	1	1452	48.4	1627	1	0	1	1	0	0	0
66	0	0	24.1	6.2	26	2	1	2	0	195	136	250	0	0	0	1	0	0	0	7	9	0	0	3	4	7	0	3	4	7	15	1	7	1	1555	51.8333	1555	1	0	1	1	0	0	0
53	0	0	22.7	9	19	2	1	2	0	208	165	400	1	1	0	1	1	1	0	6	8	0	0	4	3	7	0	4	3	7	65	1	19	1	1618	53.9333	1618	1	0	1	1	0	0	0
65	0	0	20.8	16	30	2	1	2	0	272	227	100	1	0	0	0	0	1	1	8	12	0	0	4	3	7	0	3	4	7	105	1	19	1	1658	55.2667	1658	1	0	2	1	0	2	1
70	1	0	24.7	5.4	19	2	1	2	0	180	134	50	1	1	0	1	1	1	0	8	10	0	0	3	4	7	0	4	5	9	227	1	15	1	1555	51.8333	1555	1	0	2	1	0	0	0
70	1	0	25	8.8	29	2	1	2	0	147	114	100	1	1	1	0	0	0	0	8	11	0	1	3	4	7	0	4	5	9	21	1	4	1	178	5.93333	1417	0	0	2	1	1	2	1
68	1	0	21.4	5.11	53	2	2	2	0	225	166	10	1	1	0	0	1	1	0	6	12	0	0	4	3	7	0	4	3	7	1262	0	1262	0	1639	54.6333	1639	1	0	2	1	0	2	1
65	0	0	23	5.5	26	2	2	2	0	171	116	350	0	0	0	0	0	0	0	7	9	0	0	3	4	7	0	3	4	7	1339	0	116	1	1710	57	1710	1	0	2	1	0	0	0
70	1	0	18.5	6.7	38	2	1	2	0	174	129	0	0	1	0	0	0	1	0	8	14	0	0	4	3	7	0	4	3	7	82	1	27	1	1681	56.0333	1681	1	0	3	2	0	0	0
60	0	0	22.7	8.5	25	2	1	2	0	222	180	700	0	0	0	0	0	1	0	8	12	0	0	4	3	7	0	3	4	7	164	1	62	1	1725	57.5	1725	1	0	2	1	1	1	1
67	0	0	22.6	8.17	53	2	1	2	1	186	136	800	0	0	0	0	0	1	0	6	8	0	1	3	4	7	0	3	4	7	1	1	1	1	1381	46.0333	1381	1	0	3	2	0	0	0
72	1	0	29.1	5.2	26	1	1	1	1	320	268	1050	0	0	0	0	0	1	0	6	9	0	0	3	3	6	0	3	4	7	269	1	56	1	1725	57.5	1725	1	0	2	1	0	0	0
68	1	0	25.6	5.24	31	1	1	1	0	310	264	2200	0	0	0	0	0	0	0	6	9	0	0	3	3	6	0	3	4	7	627	1	212	1	1368	45.6	1550	1	0	2	1	0	0	0
66	0	0	24.6	15	25	2	2	2	0	325	279	1200	0	0	1	0	1	1	0	6	9	0	1	3	4	7	0	3	4	7	370	1	36	1	1648	54.9333	1648	1	0	2	1	1	2	1
73	1	0	25.6	8.44	45	2	1	2	0	262	150	265	1	1	0	1	1	1	0	6	11	0	0	3	4	7	0	4	3	7	367	1	175	1	1506	50.2	1590	0	0	2	1	0	0	0
66	0	0	24.4	3.53	14	2	1	2	0	205	146	60	1	1	1	0	0	1	0	6	8	0	0	3	4	7	0	3	4	7	1075	0	137	1	1438	47.9333	1438	1	0	2	1	0	0	0
55	0	0	27.6	15.05	46	2	1	2	1	190	140	350	0	0	0	0	0	0	0	7	9	0	0	3	4	7	0	3	4	7	1200	1	196	1	1367	45.5667	1367	1	0	1	1	0	0	0
63	0	0	26.1	5.35	43	2	1	2	0	291	240	410	0	0	0	0	0	1	0	6	7	0	0	3	4	7	0	3	4	7	74	1	27	1	1037	34.5667	1037	1	0	1	1	0	0	0
61	0	0	23.4	4.69	24	2	1	2	0	204	153	100	0	0	1	0	0	1	0	8	10	0	0	3	4	7	0	4	3	7	25	1	1	1	535	17.8333	1683	0	0	2	1	0	0	0
68	1	0	26.7	6.753	40	1	1	1	0	323	265	900	0	0	0	0	0	0	0	8	9	0	0	3	3	6	0	3	4	7	98	1	4	1	1548	51.6	1548	1	0	2	1	0	0	0
65	0	0	23.7	12.4	42	2	1	2	0	237	189	900	0	0	0	0	0	1	0	8	12	0	1	3	4	7	0	3	4	7	341	1	78	1	1542	51.4	1542	1	0	2	1	0	0	0
61	0	0	21.8	5.18	14	1	1	1	0	211	174	240	1	1	1	0	1	0	0	6	10	0	0	3	3	6	0	3	4	7	116	1	24	1	1574	52.4667	1574	1	0	1	1	0	0	0
70	1	0	27.1	7.55	32	2	1	2	0	233	193	1100	1	0	1	0	0	1	1	9	13	0	1	4	3	7	0	5	4	9	32	1	5	1	1324	44.1333	1324	1	0	1	1	1	2	1
60	0	0	23	4.77	18	1	1	1	0	161	110	200	0	0	0	0	0	1	0	6	10	0	0	3	3	6	0	3	4	7	3	1	3	1	1595	53.1667	1595	1	0	1	1	0	0	0
70	1	0	23.4	6.43	15	2	1	2	0	222	170	70	0	0	0	0	0	1	0	7	10	0	0	4	3	7	0	3	4	7	451	1	46	1	1192	39.7333	1556	1	0	2	1	0	1	1
56	0	0	25.2	5.98	25	2	1	2	1	199	150	650	0	0	0	0	0	1	0	6	8	0	0	3	4	7	0	3	4	7	1269	0	69	1	1614	53.8	1614	1	0	1	1	0	0	0
73	1	0	21.5	14.1	41	1	1	2	1	138	91	300	0	0	1	0	1	0	0	8	10	0	0	3	3	6	0	3	4	7	302	1	82	1	1657	55.2333	1657	1	0	1	1	0	0	0
74	1	0	27.4	3.42	56	2	1	2	1	261	215	600	0	0	0	0	0	1	0	6	15	0	0	3	4	7	0	3	4	7	196	1	43	1	1473	49.1	1473	1	0	2	1	0	1	1
71	1	0	21	12.91	16	2	1	2	0	226	173	0	0	0	0	0	0	0	0	6	8	0	0	3	4	7	0	4	3	7	270	1	67	1	1641	54.7	1641	1	0	2	1	1	2	1
64	0	0	24	8.5	34	2	2	2	1	356	290	700	0	0	0	0	1	0	0	7	10	0	0	4	3	7	0	4	3	7	86	1	4	1	1570	52.3333	1570	1	0	2	1	0	0	0
60	0	0	22.7	14.3	27	1	1	2	0	196	155	300	1	1	0	0	1	1	0	6	11	0	0	3	3	6	0	3	4	7	1262	0	126	1	1565	52.1667	1565	1	0	2	1	0	0	0
70	1	0	24.2	4.86	30	1	1	1	1	271	210	400	0	0	0	0	1	0	0	11	12	0	0	3	3	6	0	3	4	7	53	1	53	1	1630	54.3333	1630	1	0	2	1	1	1	1
66	0	0	24.9	4.8	46	2	1	2	0	214	151	200	0	0	0	0	0	0	0	6	11	0	0	3	4	7	0	3	4	7	1278	0	67	1	1473	49.1	1473	1	0	2	1	0	0	0
61	0	0	24.6	5.59	22	1	1	1	1	174	117	200	1	1	0	0	0	0	0	7	9	0	0	3	3	6	0	3	4	7	1094	0	35	1	1465	48.8333	1465	1	0	1	1	1	1	1
64	0	0	23.7	6.23	27	2	2	2	1	287	230	300	1	1	1	0	1	1	0	6	9	0	0	4	3	7	0	4	5	9	136	1	0	1	1473	49.1	1473	1	0	1	1	0	0	0
70	1	0	21	11.3	25	2	2	2	0	224	183	300	0	0	0	0	1	1	0	6	8	0	0	4	3	7	0	4	3	7	35	1	35	1	1557	51.9	1557	1	0	2	1	0	0	0
74	1	0	25.4	10.8	23	2	1	2	1	173	102	300	1	1	0	0	1	1	0	7	10	0	0	4	3	7	0	4	4	8	1248	0	394	1	1255	41.8333	1568	0	0	1	1	0	0	0
69	1	0	20.8	5.4	21	2	1	2	0	174	127	50	0	0	0	0	0	0	0	8	11	0	0	3	4	7	0	4	3	7	103	1	10	1	1541	51.3667	1541	1	0	3	2	0	0	0
47	0	0	24.6	6	22	1	1	1	1	202	152	200	0	0	0	0	0	0	0	21	22	0	0	3	3	6	0	3	3	6	41	1	41	1	1478	49.2667	1478	1	0	1	1	1	3b	1
73	1	0	23.8	7.3	33	2	1	2	0	181	129	200	1	1	0	0	0	0	0	7	12	0	0	3	4	7	0	3	4	7	1108	0	1108	0	1304	43.4667	1304	1	0	2	1	0	0	0
66	0	0	23.9	6.6	21	2	2	2	0	224	169	220	1	1	1	0	1	0	0	6	8	0	1	3	4	7	0	3	4	7	140	1	119	1	1536	51.2	1536	1	0	2	1	1	2	1
66	0	0	25.8	5.7	68	1	1	1	0	186	134	230	0	0	0	0	0	0	0	7	14	0	0	3	3	6	0	3	4	7	1234	0	534	1	1423	47.4333	1423	1	0	2	1	0	0	0
61	0	0	24.7	5.22	44	1	1	1	1	185	130	300	0	0	0	0	0	0	0	6	8	0	0	3	3	6	0	3	3	6	190	1	145	1	1429	47.6333	1429	1	0	1	1	0	0	0
62	0	0	21.1	6.22	20	2	1	2	0	145	94	100	1	1	0	0	1	1	0	7	9	0	0	3	4	7	0	4	3	7	1094	0	175	1	1100	36.6667	1467	1	0	1	1	0	0	0
72	1	0	24.8	9.28	43	2	2	2	0	365	216	530	1	1	0	0	1	1	0	6	9	0	0	3	4	7	0	4	3	7	18	1	3	1	1515	50.5	1515	1	0	1	1	0	0	0
56	0	0	24.8	7.32	36	2	1	2	1	215	161	730	1	1	1	0	0	1	0	6	8	0	0	3	4	7	0	3	4	7	143	1	64	1	927	30.9	1508	0	0	1	1	0	0	0
75	1	1	26.7	9.82	37	1	1	1	0	346	285	1100	0	0	0	1	0	1	0	20	11	1	0	3	3	6	0	4	5	9	970	0	126	1	612	20.4	1557	0	0	2	1	1	1	1
69	1	0	23.5	7.6	37	1	1	1	1	191	128	600	0	0	0	0	0	1	0	9	12	0	0	3	3	6	0	3	4	7	437	1	125	1	1530	51	1530	1	0	1	1	0	0	0
68	1	0	22.5	5.92	29	2	1	2	0	160	114	200	0	0	0	0	1	1	0	6	10	0	0	4	3	7	0	3	4	7	141	1	141	1	1460	48.6667	1460	1	0	1	1	1	1	1
61	0	0	24.2	7.96	22	2	1	2	1	226	152	200	1	1	0	0	1	1	0	7	10	0	0	3	4	7	0	4	4	8	901	1	82	1	1437	47.9	1437	1	0	1	1	0	0	0
67	0	0	23.7	4.6	22	2	1	2	0	183	129	300	0	0	0	0	0	0	0	6	10	0	0	3	4	7	0	4	3	7	253	1	179	1	1443	48.1	1443	1	0	1	1	0	0	0
59	0	0	23.8	10	24	2	1	2	0	200	146	350	1	1	0	0	0	1	0	8	9	0	0	4	3	7	0	3	4	7	168	1	2	1	1488	49.6	1488	1	0	3	2	0	0	0
75	1	1	23.7	7.7	49	2	1	2	0	187	117	600	0	0	0	0	0	1	0	7	10	0	0	3	4	7	0	3	4	7	1095	0	1095	0	1284	42.8	1284	1	0	1	1	0	0	0
69	1	0	23.4	6.8	39	1	1	1	1	255	212	950	0	0	0	0	0	0	0	6	8	0	0	3	3	6	0	4	3	7	898	0	179	1	1453	48.4333	1453	1	0	1	1	0	0	0
72	1	0	25.3	11.4	28	2	1	2	0	281	198	50	1	1	1	0	1	1	0	7	10	0	0	3	4	7	0	4	3	7	74	1	74	1	1164	38.8	1517	1	0	3	2	0	0	0
67	0	0	26.6	17.7	46	2	1	2	0	234	184	922	0	0	1	0	0	0	0	6	9	0	0	3	4	7	0	4	3	7	92	1	29	1	1534	51.1333	1534	1	0	3	2	0	0	0
74	1	0	29	9.8	21	2	2	3	0	265	220	1000	0	0	0	0	1	1	0	8	15	0	0	4	3	7	0	3	5	8	49	1	8	1	1179	39.3	1179	1	0	3	2	1	1	1
73	1	0	22.6	4.23	32	2	1	2	0	184	130	300	1	1	0	0	1	1	0	6	8	0	0	3	4	7	0	4	3	7	1150	0	116	1	1156	38.5333	1506	1	0	1	1	0	0	0
76	1	1	25.6	9.89	22	1	1	1	0	219	171	600	0	0	1	0	1	1	0	7	12	0	0	3	3	6	0	4	3	7	166	1	107	1	1430	47.6667	1430	1	0	2	1	0	0	0
51	0	0	27	11.4	13	2	1	2	1	284	226	150	0	0	1	0	0	1	0	6	10	0	0	3	4	7	0	4	3	7	177	1	39	1	1100	36.6667	1462	1	0	2	1	0	0	0
69	1	0	26.7	5.9	34	2	1	2	1	228	174	300	0	0	0	1	1	1	0	9	11	0	0	3	4	7	0	4	4	8	414	0	95	1	92	3.06667	1338	0	0	2	1	0	0	0
67	0	0	24.6	6.2	70	2	1	2	0	219	156	600	0	0	0	0	1	1	0	9	21	1	0	3	4	7	0	4	4	8	994	0	243	1	1283	42.7667	1283	1	0	2	1	1	1	1
67	0	0	22.3	7.3	21	2	1	2	1	261	195	650	1	1	1	0	0	0	0	7	13	0	0	4	3	7	0	3	4	7	1149	0	555	1	1415	47.1667	1415	1	0	2	1	0	0	0
70	1	0	24.9	11	30	2	2	2	0	225	164	400	0	0	0	0	1	1	0	6	8	0	0	3	4	7	0	3	4	7	921	0	732	0	1473	49.1	1473	1	0	2	1	0	0	0
72	1	0	23.7	13.7	24	1	1	2	0	153	106	200	0	0	0	0	0	1	0	7	9	0	0	3	3	6	0	3	4	7	1010	0	177	1	1391	46.3667	1391	1	0	3	2	0	0	0
68	1	0	23.8	10.4	39	1	2	2	0	360	337	1850	0	0	0	0	0	1	0	11	13	0	1	3	3	6	0	3	4	7	1103	0	1103	0	1114	37.1333	1114	1	0	2	1	1	2	1
63	0	0	26.5	14.9	69	1	1	2	1	523	383	1300	0	0	0	0	0	0	0	25	29	0	0	3	3	6	0	3	4	7	114	0	114	1	1068	35.6	1068	1	0	2	1	1	3b	1
66	0	0	22.1	8.86	92	2	1	2	1	192	148	50	0	0	1	0	0	1	0	8	12	0	0	3	4	7	0	3	4	7	596	1	8	1	1402	46.7333	1402	1	0	2	1	0	0	0
70	1	0	20.1	5.6	80	2	1	2	0	241	184	580	0	0	0	0	0	1	0	6	8	0	0	3	4	7	0	4	4	8	1094	0	140	1	1100	36.6667	1100	1	0	2	1	0	0	0
69	1	0	23.1	4.14	20	2	1	2	0	291	220	100	0	0	0	1	1	1	0	6	10	0	0	4	3	7	0	4	5	9	900	0	126	1	1336	44.5333	1427	0	0	1	1	0	0	0
73	1	0	22.6	3.88	20	2	2	2	0	288	210	250	0	0	0	0	0	1	0	6	11	0	0	4	3	7	0	4	5	9	1089	0	114	1	1438	47.9333	1438	1	0	2	1	0	0	0
57	0	0	20.1	8.32	47	2	1	2	2	364	236	50	1	1	1	0	1	1	0	5	18	0	0	3	4	7	0	3	4	7	183	1	22	1	1177	39.2333	1358	0	0	2	1	1	2	1
73	1	0	20.8	4.85	34	1	1	1	1	284	204	400	1	1	0	0	1	1	0	7	9	0	0	3	3	6	0	3	4	7	443	1	104	1	1177	39.2333	1177	1	0	3	2	0	0	0
64	0	0	21	3.24	24	2	1	2	0	272	158	1100	0	0	0	0	0	0	0	7	9	0	0	4	3	7	0	4	3	7	280	1	65	1	1293	43.1	1293	1	0	1	1	0	0	0
70	1	0	24.7	9.19	24	2	1	2	1	244	230	500	0	0	0	0	0	1	0	7	9	0	0	3	4	7	0	3	4	7	493	1	19	1	1373	45.7667	1373	1	0	2	1	0	0	0
64	0	0	32	9.69	46	2	1	2	0	263	202	750	1	1	0	0	1	1	0	7	11	0	0	3	4	7	0	4	3	7	66	1	22	1	1296	43.2	1296	1	0	1	1	0	0	0
71	1	0	20.9	11.7	21	1	1	2	1	287	223	500	0	0	0	0	0	0	0	8	11	0	0	3	3	6	0	3	4	7	352	1	18	1	1291	43.0333	1291	1	0	2	1	0	0	0
65	0	0	22.5	3.74	30	2	1	2	0	236	174	520	0	0	0	0	0	0	0	7	10	0	0	3	4	7	0	3	4	7	47	1	38	1	1289	42.9667	1289	1	0	2	1	0	0	0
69	1	0	23.7	5.9	25	2	1	2	0	282	205	100	1	1	0	0	1	1	0	8	13	0	0	3	4	7	0	3	4	7	147	1	65	1	1343	44.7667	1343	1	0	1	1	0	0	0
69	1	0	23.9	5.8	33	1	1	1	0	224	169	300	0	0	0	0	0	1	0	7	10	0	0	3	3	6	0	3	4	7	53	1	53	1	1346	44.8667	1346	1	0	1	1	0	0	0
66	0	0	26	10.24	57	2	1	2	0	360	319	2000	0	0	0	0	0	1	0	8	9	0	0	3	4	7	0	3	4	7	169	1	138	1	879	29.3	1355	0	0	2	1	0	0	0
74	1	0	23.7	10.24	72	1	1	2	0	337	260	855	0	0	0	0	0	0	0	8	14	0	0	3	3	6	0	3	3	6	133	1	103	1	1200	40	1200	1	0	1	1	0	0	0
68	1	0	26.8	13.2	20	2	1	2	0	179	133	550	1	1	0	0	1	1	0	7	11	0	0	4	3	7	0	3	4	7	358	0	358	0	869	28.9667	1371	1	0	2	1	0	0	0
72	1	0	26.2	8.4	22	2	1	2	1	328	272	400	0	0	0	0	0	0	0	8	10	0	0	3	4	7	0	3	4	7	905	0	85	1	1242	41.4	1242	1	0	2	1	0	0	0
76	1	1	20.8	12.8	105	2	1	2	0	232	186	150	0	0	0	1	1	0	0	6	13	0	0	3	4	7	0	3	4	7	912	0	912	0	1282	42.7333	1282	1	0	3	2	0	0	0
78	1	1	25.1	7.8	20	2	2	2	0	319	250	1400	0	0	0	0	0	1	0	6	9	0	0	4	3	7	0	4	3	7	87	1	79	1	1002	33.4	1184	1	0	1	1	0	0	0
62	0	0	29	4	48	2	1	2	0	319	249	950	0	0	0	0	1	0	0	13	15	1	0	4	3	7	0	4	3	7	732	0	497	1	920	30.6667	1280	1	0	2	1	1	1	1
75	1	1	23.7	14.3	31	2	1	2	0	170	127	100	1	1	1	0	1	1	0	7	10	0	0	3	4	7	0	3	4	7	926	0	181	1	1297	43.2333	1297	1	0	3	2	0	0	0
73	1	0	25.5	13.6	28	2	2	2	0	195	153	400	1	1	0	1	1	1	1	7	9	0	0	3	4	7	0	3	4	7	177	1	51	1	1248	41.6	1248	1	0	2	1	0	0	0
58	0	0	21.5	4.7	21	2	1	2	0	199	156	250	0	0	0	0	1	1	0	6	12	0	0	3	4	7	0	3	4	7	905	0	723	1	1275	42.5	1275	1	0	2	1	1	2	1
55	0	0	21.3	4.84	20	2	1	2	0	281	216	405	0	0	1	0	0	1	0	6	8	0	0	3	4	7	0	3	4	7	24	1	1	1	185	6.16667	185	1	0	1	1	0	0	0
64	0	0	21.3	12.5	74	1	1	2	1	210	160	270	0	0	0	0	0	0	0	8	11	0	0	3	3	6	0	3	4	7	362	1	113	1	1261	42.0333	1261	1	0	1	1	0	0	0
70	1	0	29.2	11.7	30	2	1	2	0	564	520	4190	1	1	1	0	0	0	0	29	31	1	0	3	4	7	0	4	3	7	952	0	70	1	1156	38.5333	1156	1	0	2	1	1	0	0
68	1	0	23.4	11	27	2	2	2	0	190	117	550	0	0	1	0	1	0	0	8	11	0	0	3	4	7	0	3	4	7	292	1	137	1	1102	36.7333	1102	1	0	2	1	0	0	0
68	1	0	23.3	4	46	1	1	1	0	218	170	500	0	0	0	0	0	1	0	8	12	0	0	3	3	6	0	4	3	7	77	1	45	1	1177	39.2333	1177	1	0	1	1	0	0	0
57	0	0	25.4	11.3	30	2	2	3	0	279	204	200	0	0	0	0	0	1	0	7	11	0	0	4	3	7	0	3	5	8	772	0	19	1	1143	38.1	1143	1	0	3	2	0	0	0
68	1	0	18	15.2	18	2	1	2	0	134	94	200	0	0	0	0	0	1	0	6	7	0	0	3	4	7	0	3	4	7	54	1	38	1	708	23.6	708	1	0	3	2	0	0	0
63	0	0	24.3	14.1	19	2	1	2	1	191	114	400	0	0	1	0	0	0	0	9	11	0	0	3	4	7	0	4	4	8	868	0	159	1	1143	38.1	1143	1	0	2	1	0	0	0
74	1	0	21.9	10.8	38	2	1	2	0	340	207	350	0	0	0	0	0	1	0			0	1	4	3	7	0	4	3	7	NA	NA	NA	NA	36	1.2	36	1	0	2	1	1	5	1
65	0	0	25.3	6.5	19	2	1	2	1	289	196	350	0	0	0	0	0	0	0	8	11	0	0	4	3	7	0	4	3	7	266	1	182	1	1173	39.1	1173	1	0	1	1	0	0	0
64	0	0	24.2	6.3	25	2	1	2	1	127	119	200	1	1	0	0	0	1	1	8	10	1	0	4	3	7	0	4	5	9	863	0	2	1	1263	42.1	1263	1	0	1	1	1	1	1
65	0	0	25.4	7.1	39	1	1	1	0	318	224	1180	0	0	0	0	0	1	0	7	10	0	0	3	3	6	0	3	4	7	890	0	890	0	1023	34.1	1023	1	0	3	2	0	0	0
62	0	0	18.4	9.9	22	2	1	2	0	203	170	250	0	1	1	1	1	1	1	7	13	0	0	3	4	7	0	4	3	7	772	0	425	1	779	25.9667	1234	0	0	2	1	0	0	0
70	1	0	27.1	16	52	2	1	2	0	150	100	600	1	1	0	0	0	1	0	6	11	0	0	3	4	7	0	3	4	7	914	0	148	1	1287	42.9	1287	1	0	2	1	0	0	0
64	0	0	20.8	14.8	33	2	1	2	0	256	188	200	0	0	0	0	0	1	0	8	10	0	0	3	4	7	0	3	4	7	447	1	11	1	1093	36.4333	1093	1	0	2	1	0	0	0
54	0	0	21.3	4.11	21	2	1	2	1	166	113	0	0	0	0	0	0	1	0	8	11	0	0	3	4	7	0	3	4	7	50	1	6	1	1095	36.5	1095	1	0	2	1	0	0	0
66	0	0	23.2	10.9	17	1	1	2	0	262	184	600	0	0	1	0	0	1	0	7	11	0	0	3	3	6	0	4	4	8	66	1	5	1	1199	39.9667	1199	1	0	2	1	0	0	0
71	1	0	25	13.3	24	1	1	2	0	262	184	600	1	1	1	0	1	1	1	8	12	0	0	3	3	6	0	4	4	8	19	1	7	1	911	30.3667	911	1	0	3	2	0	0	0
65	0	0	25.3	10.7	130	1	1	2	0	238	162	200	0	0	1	0	0	1	0	8	10	0	0	3	3	6	0	3	4	7	821	0	198	1	1193	39.7667	1193	1	0	2	1	0	0	0
63	0	0	20.9	9.6	15	2	1	2	1	278	197	200	0	0	0	0	0	1	0	8	11	0	0	3	4	7	0	3	4	7	814	0	173	1	1186	39.5333	1186	1	0	1	1	0	0	0
62	0	0	23	4.16	24	2	1	2	1	243	190	600	0	0	0	0	1	0	0	7	10	0	0	3	4	7	0	4	3	7	205	1	72	1	1115	37.1667	1115	1	0	2	1	0	0	0
65	0	0	24.8	10.4	16	1	1	2	0	268	207	640	1	1	0	0	0	1	0	6	8	0	0	3	3	6	0	3	4	7	891	0	52	1	897	29.9	897	1	0	1	1	0	0	0
57	0	0	26.7	4.3	45	1	1	1	1	192	122	250	0	0	0	0	1	1	0	8	11	0	0	3	3	6	0	3	4	7	81	1	4	1	1186	39.5333	1186	1	0	2	1	0	0	0
75	1	1	16.7	19.9	35	2	1	2	0	238	162	150	0	0	0	0	1	0	0	6	10	0	0	3	4	7	0	3	4	7	336	1	20	1	1086	36.2	1086	1	0	1	1	0	0	0
65	0	0	26.5	10.1	22	2	2	2	0	281	202	910	0	0	0	0	0	1	0	8	11	0	0	3	4	7	0	4	3	7	749	0	81	1	1215	40.5	1215	1	0	2	1	0	0	0
69	1	0	21	4.2	22	2	2	2	0	230	151	0	1	1	1	0	0	1	0	8	10	0	0	4	3	7	0	3	4	7	735	0	181	1	1205	40.1667	1205	1	0	2	1	0	0	0
70	1	0	23.3	11.3	56	2	2	2	0	236	175	700	0	0	0	0	1	1	0	13	19	1	0	3	4	7	0	3	4	7	65	1	50	1	1199	39.9667	1199	1	0	2	1	1	1	1
66	0	0	23	5	21	1	1	1	0	195	122	210	0	0	0	0	0	1	0	8	13	0	0	3	3	6	0	3	4	7	812	0	48	1	1002	33.4	1002	1	0	2	1	0	0	0
74	1	0	29.4	5.6	104	1	1	1	0	398	328	500	0	0	0	0	0	1	0	6	10	0	0	3	3	6	0	4	3	7	1	1	1	1	1205	40.1667	1205	1	0	3	2	0	0	0
68	1	0	21.8	5.3	26	2	1	2	0	209	155	600	0	0	1	0	1	1	0	6	10	0	0	3	4	7	0	4	3	7	59	1	5	1	1186	39.5333	1186	1	0	1	1	0	0	0
62	0	0	25.9	4.5	20	2	2	2	0	225	160	770	0	0	0	0	0	0	0	8	9	0	0	3	4	7	0	3	4	7	806	0	2	1	1199	39.9667	1199	1	0	2	1	0	0	0
75	1	1	23.6	6.8	29	2	1	2	0	178	118	400	1	1	0	1	0	0	0	8	12	0	0	3	4	7	0	3	4	7	18	1	18	1	1177	39.2333	1177	1	0	2	1	0	0	0
59	0	0	26.1	6.34	21	2	1	2	0	286	208	300	0	0	0	0	0	1	0	7	9	0	0	3	4	7	0	3	4	7	143	1	1	1	1193	39.7667	1193	1	0	2	1	0	0	0
63	0	0	24	4.7	26	1	1	1	0	160	105	150	0	0	0	0	0	1	0	6	7	0	0	3	3	6	0	4	3	7	102	0	19	1	108	3.6	108	1	0	2	1	0	0	0
61	0	0	22.9	8.2	20	2	1	2	1	260	216	250	1	1	0	0	1	0	0	6	7	0	0	3	4	7	0	3	4	7	44	1	8	1	1017	33.9	1017	1	0	2	1	0	0	0
68	1	0	26.2	4.7	100	2	1	2	0	178	110	1050	0	0	0	0	0	1	0	8	13	1	0	3	4	7	0	3	4	7	826	0	544	1	1016	33.8667	1016	1	0	2	1	1	1	1
71	1	0	17.5	5.6	47	2	1	2	0	139	96	30	0	0	0	0	0	0	0	6	9	0	0	3	4	7	0	4	3	7	632	0	70	1	827	27.5667	827	1	0	2	1	1	1	1
53	0	0	20.2	7.5	36	1	1	1	1	227	180	500	0	0	0	0	0	1	0	8	10	0	1	3	3	6	0	3	4	7	779	0	53	1	1176	39.2	1176	1	0	2	1	1	2	1
62	0	0	24.2	10.2	24	1	1	2	1	234	171	200	1	1	0	0	0	0	0	7	10	0	0	3	3	6	0	3	4	7	36	1	23	1	1003	33.4333	1003	1	0	2	1	0	0	0
75	1	1	22.6	17	54	2	1	2	0	245	188	650	0	0	0	1	1	1	0	8	10	0	0	3	4	7	0	4	5	9	770	1	2	1	1009	33.6333	1009	1	0	2	1	0	0	0
67	0	0	22.5	9.9	40	2	1	2	0	155	115	450	1	1	0	0	0	1	0	10	13	0	0	3	4	7	0	4	3	7	68	1	28	1	1011	33.7	1011	1	0	1	1	0	0	0
74	1	0	21.8	8.9	20	2	1	2	0	241	145	200	1	1	1	1	0	1	0	8	12	0	0	4	3	7	0	4	3	7	42	1	21	1	1128	37.6	1128	1	0	1	1	1	2	1
68	1	0	28.1	7.2	47	2	1	2	0	254	198	600	0	0	0	0	0	1	0	6	10	0	0	3	4	7	0	4	4	8	301	1	81	1	1025	34.1667	1025	1	0	2	1	0	0	0
71	1	0	21	5.6	27	1	1	1	0	153	112	500	0	0	0	0	0	1	0	6	10	0	0	3	3	6	0	3	3	6	182	1	160	1	995	33.1667	995	1	0	2	1	0	0	0
66	0	0	23.8	6.7	45	1	1	1	0	164	103	130	0	0	0	0	0	0	0	17	19	0	1	3	3	6	0	3	4	7	39	1	20	1	997	33.2333	997	1	0	1	1	1	2	1
74	1	0	24.5	11	42	2	1	2	0	242	190	1200	0	0	0	0	0	1	0	7	10	0	0	3	4	7	0	3	4	7	718	1	4	1	834	27.8	834	1	0	2	1	0	0	0
66	0	0	28	6.9	31	2	1	2	0	123	79	50	0	0	0	1	0	1	0	8	10	0	0	3	4	7	0	3	4	7	175	0	175	0	701	23.3667	701	1	0	1	1	0	0	0
72	1	0	23.7	5.8	23	1	1	1	0	162	95	130	0	0	0	1	0	1	0	8	10	0	0	3	3	6	0	3	3	6	24	1	2	1	374	12.4667	374	1	0	1	1	0	0	0
72	1	0	16.7	15	48	2	1	2	0	149	114	70	0	0	0	0	0	0	0	8	11	0	0	3	4	7	0	3	4	7	90	0	83	1	99	3.3	99	1	0	1	1	0	0	0
74	1	0	25.6	9.27	21	2	1	2	0	223	191	300	1	1	1	0	0	1	0	6	13	0	0	4	3	7	0	4	5	9	683	0	315	1	689	22.9667	1074	0	0	1	1	0	0	0
70	1	0	23.4	8.03	43	2	1	2	0	188	146	500	0	0	0	0	0	0	0	7	10	0	0	3	4	7	0	3	3	6	74	1	10	1	1101	36.7	1101	1	0	2	1	0	0	0
64	0	0	22	5.6	19	1	1	1	1	132	90	50	0	0	0	0	0	0	0	8	10	0	0	3	3	6	0	3	3	6	728	0	259	1	1100	36.6667	1100	1	0	1	1	0	0	0
58	0	0	26.1	4.4	19	2	1	2	0	244	206	1150	0	0	0	0	1	1	0	6	8	0	0	4	3	7	0	3	4	7	181	1	25	1	1137	37.9	1137	1	0	2	1	0	0	0
54	0	0	26.8	6.17	21	2	1	2	0	178	129	200	0	0	0	0	0	0	0	8	8	1	0	3	4	7	0	3	4	7	116	1	75	1	1002	33.4	1002	1	0	1	1	1	1	1
64	0	0	22.9	4.55	24	1	1	1	0	205	185	1000	0	0	0	0	1	1	0	7	9	0	0	3	3	6	0	3	4	7	42	1	6	1	996	33.2	996	1	0	2	1	0	0	0
63	0	0	22.1	4.5	43	2	1	2	0	182	123	80	0	0	0	0	0	1	0	8	12	0	0	3	4	7	0	4	3	7	276	1	6	1	1042	34.7333	1042	1	0	1	1	0	0	0
62	0	0	24.7	10.2	21	2	2	2	0	260	193	900	0	0	0	0	1	1	0	6	18	0	0	4	3	7	0	4	5	9	151	1	60	1	955	31.8333	955	1	0	2	1	1	2	1
61	0	0	20.6	4.5	22	2	2	2	0	186	102	450	0	0	0	0	0	0	0	6	8	0	0	3	4	7	0	3	4	7	94	1	53	1	1009	33.6333	1009	1	0	2	1	1	2	1
63	0	0	23.4	4.2	35	2	1	2	0	192	116	300	0	0	0	0	0	1	0	8	9	0	0	3	4	7	0	4	5	9	152	1	152	1	995	33.1667	995	1	0	2	1	0	0	0
72	1	0	30.4	11.5	35	2	1	2	0	176	145	550	0	0	0	0	0	1	0	6	9	1	0	3	4	7	0	3	4	7	219	1	1	1	1009	33.6333	1009	1	0	2	1	1	1	1
68	1	0	26.6	4.5	36	2	1	2	0	207	152	1100	1	0	0	1	1	1	1	8	11	0	0	3	4	7	0	4	5	9	658	0	66	1	1072	35.7333	1072	1	0	2	1	0	0	0
49	0	0	22.8	4.8	15	1	1	1	0	123	76	300	0	0	0	0	0	1	0	6	11	0	0	3	3	6	0	3	3	6	576	1	65	1	1019	33.9667	1019	1	0	2	1	0	0	0
70	1	0	24.6	8	23	2	1	2	1	280	204	400	0	0	0	0	0	0	0	6	8	0	0	3	4	7	0	3	4	7	662	0	662	0	1007	33.5667	1007	1	0	2	1	0	0	0
73	1	0	20.7	10.4	60	2	1	2	0	NA	NA	170	0	0	1	0	0	1	0	16	28	0	0	3	4	7	0	3	4	7	83	1	83	1	664	22.1333	664	1	0	2	1	1	3b	1
69	1	0	24	4.2	50	2	1	2	0	167	141	250	0	0	0	0	0	1	0	8	11	0	0	3	4	7	0	3	4	7	665	0	112	1	645	21.5	942	0	0	2	1	1	1	1
74	1	0	21.6	6.9	23	2	1	2	0	144	105	100	0	0	0	0	1	1	0	6	10	0	0	4	3	7	0	4	3	7	31	1	23	1	1054	35.1333	1054	1	0	2	1	0	0	0
56	0	0	22.5	11.6	31	2	1	2	1	150	102	50	1	0	0	1	1	1	1	8	12	0	0	3	4	7	0	4	4	8	280	0	74	1	671	22.3667	671	1	0	2	1	0	0	0
61	0	0	22.7	11.98	28	2	1	2	0	305	250	NA	0	0	0	0	1	1	0	6	10	0	0	3	4	7	0	3	4	7	357	0	357	0	909	30.3	909	1	0	2	1	0	0	0
69	1	0	22.9	7.6	20	2	2	2	0	167	122	400	1	0	1	0	1	1	1	8	11	0	0	3	4	7	0	4	3	7	432	1	150	1	624	20.8	1044	1	0	1	1	0	0	0
67	0	0	22.5	7.12	26	2	1	2	0	117	80	80	0	0	0	0	1	1	0	7	9	0	0	3	4	7	0	3	4	7	281	1	43	1	916	30.5333	916	1	0	2	1	0	0	0
58	0	0	27.7	5.99	27	1	1	1	0	284	213	1400	0	0	0	0	0	1	0	11	15	0	0	3	3	6	0	3	4	7	431	0	42	1	988	32.9333	988	1	0	2	1	0	0	0
68	1	0	25	6.86	26	2	1	2	0	236	201	380	0	0	0	0	0	1	0	8	11	0	0	3	4	7	0	3	4	7	170	1	2	1	913	30.4333	913	1	0	2	1	0	0	0
69	1	0	20.9	5.78	27	2	1	2	1	143	102	200	0	0	0	1	1	1	1	6	9	0	0	3	4	7	0	4	5	9	159	1	30	1	757	25.2333	1030	0	0	2	1	0	0	0
65	0	0	23.7	5.35	32	2	1	2	0	135	82	250	0	0	0	0	0	0	0	8	12	0	0	3	4	7	0	3	4	7	28	0	28	0	36	1.2	36	1	0	1	1	0	0	0
69	1	0	24.2	6.92	28	2	2	2	0	230	293	850	0	0	0	0	0	1	0	6	8	0	1	3	4	7	0	3	5	8	634	0	52	1	1025	34.1667	1025	1	0	1	1	0	2	1
52	0	0	24.5	6.14	27	2	2	2	1	259	180	350	0	0	0	0	0	1	0	9	11	0	0	4	3	7	0	3	4	7	70	1	10	1	926	30.8667	926	1	0	1	1	0	0	0
76	1	1	26.5	5.6	19	2	2	3	0	172	105	50	0	0	0	1	0	0	0	6	11	0	0	4	3	7	0	4	3	7	163	1	41	1	995	33.1667	995	1	0	2	1	0	0	0
57	0	0	25.7	7.1	23	2	2	2	0	166	101	250	0	0	0	0	0	1	0	8	10	0	0	3	4	7	0	3	4	7	637	0	53	1	1005	33.5	1005	1	0	1	1	0	0	0
77	1	1	30.9	6.06	28	2	1	2	0	236	161	560	0	0	0	0	0	1	0	8	15	0	0	3	4	7	0	4	3	7	639	0	8	1	647	21.5667	647	1	0	2	1	0	0	0
60	0	0	20.9	3.52	19	2	1	2	0	155	91	250	0	0	0	0	0	1	0	6	12	0	0	3	4	7	0	3	4	7	237	1	23	1	876	29.2	876	1	0	1	1	0	0	0
66	0	0	25.9	10.86	28	1	2	2	1	259	208	200	1	1	0	0	0	1	0	7	10	0	0	3	3	6	0	3	4	7	119	1	21	1	989	32.9667	989	1	0	1	1	0	0	0
72	1	0	23.2	6.47	36	2	1	2	0	153	102	250	0	0	0	0	1	1	0	8	11	0	0	3	4	7	0	3	4	7	623	0	623	0	977	32.5667	977	1	0	2	1	0	0	0
75	1	1	24.2	9.46	48	2	1	2	0	301	228	150	0	0	0	1	1	1	0	6	10	0	0	3	4	7	0	4	3	7	88	0	72	1	94	3.13333	94	1	0	2	1	0	0	0
66	0	0	28.3	9.17	33	2	1	2	1	194	121	250	0	0	0	1	1	1	0	9	11	0	0	3	4	7	0	4	3	7	459	1	18	1	296	9.86667	296	1	0	2	1	0	0	0
51	0	0	27.3	9.36	25	2	1	2	1	273	187	500	0	0	0	0	0	1	0	8	13	0	0	3	4	7	0	3	4	7	79	1	61	1	645	21.5	827	1	0	2	1	0	0	0
69	1	0	24.2	5.95	47	2	1	2	0	NA	199	150	0	0	0	0	0	1	0	8	9	0	0	3	4	7	0	3	4	7	166	1	103	1	848	28.2667	848	1	0	2	1	0	0	0
69	1	0	28.4	8.54	70	2	1	2	0	258	184	100	0	0	0	0	0	1	0	9	17	1	0	3	4	7	0	3	4	7	224	1	72	1	1003	33.4333	1003	1	0	3	2	1	1	1
73	1	0	20.9	8.8	28	1	1	1	0	246	194	0	0	0	0	0	0	1	0	6	9	0	0	3	3	6	0	4	3	7	69	1	4	1	1025	34.1667	1025	1	0	2	1	0	0	0
74	1	0	24.2	4.4	27	2	1	2	1	276	172	150	1	1	0	1	0	1	0	5	13	0	0	3	4	7	0	3	4	7	501	0	501	0	919	30.6333	919	1	0	1	1	0	0	0
60	0	0	20.5	11.03	21	2	1	2	1	148	107	250	0	0	0	0	0	1	0	6	11	0	0	3	4	7	0	3	4	7	66	1	23	1	1016	33.8667	1016	1	0	1	1	0	0	0
74	1	0	20	5.035	30	2	1	2	0	165	113	200	0	0	0	0	0	0	0	8	12	0	0	4	3	7	0	4	3	7	637	0	637	0	645	21.5	645	1	0	1	1	0	0	0
72	1	0	27	6.843	28	2	2	2	0	175	128	150	0	0	1	0	0	1	0	6	11	0	0	4	3	7	0	3	4	7	576	0	213	1	834	27.8	834	1	0	2	1	1	1	1
68	1	0	25.1	5.5	26	2	1	2	0	276	237	550	0	0	0	0	0	0	0	8	10	0	0	3	4	7	0	4	3	7	72	1	31	1	640	21.3333	822	1	0	2	1	0	0	0
70	1	0	21.9	14.9	84	1	1	2	1	227	143	650	0	0	0	0	0	1	0	8	12	0	0	3	3	6	0	3	3	6	630	1	152	1	1009	33.6333	1009	1	0	2	1	0	0	0
69	1	0	NA	15	35	1	1	2	0	136	111	150	0	0	0	0	0	0	0	9	13	0	0	3	3	6	0	3	4	7	197	1	89	1	828	27.6	828	1	0	2	1	0	0	0
69	1	0	26.3	4.25	45	2	1	2	0	176	110	510	0	0	0	0	0	1	0	8	12	0	0	3	4	7	0	3	4	7	44	1	44	1	827	27.5667	827	1	0	2	1	0	0	0
57	0	0	27.7	8.29	26	2	1	2	0	108	70	55	0	0	0	1	0	1	0	6	9	0	0	3	4	7	0	4	4	8	457	0	1	1	827	27.5667	827	1	0	2	1	0	0	0
69	1	0	19.7	4.53	19	2	2	2	0	258	189	40	0	0	0	0	0	1	0	8	8	0	0	4	3	7	0	4	4	8	232	1	100	1	822	27.4	822	1	0	2	1	0	0	0
65	0	0	22.3	7	21	2	1	2	0	173	109	300	0	0	0	0	1	1	0	7	9	0	0	3	4	7	0	3	4	7	62	1	7	1	813	27.1	813	1	0	2	1	0	0	0
59	0	0	28.3	6.8	54	1	1	1	1	184	148	900	0	0	0	0	0	1	0	6	12	0	0	3	3	6	0	3	4	7	471	0	176	1	862	28.7333	862	1	0	1	1	0	0	0
64	0	0	19.4	18.8	31	1	1	2	0	241	207	NA	0	0	0	0	1	1	0	6	8	0	0	3	3	6	0	3	4	7	187	1	187	1	633	21.1	920	0	0	1	1	0	0	0
66	0	0	20.9	5.4	31	2	2	2	1	217	145	300	0	0	0	0	0	1	0	4	13	0	0	3	4	7	0	4	3	7	25	1	1	1	910	30.3333	910	0	0	1	1	0	0	0
63	0	0	23.9	7.65	26	2	1	2	0	143	81	20	1	1	1	1	1	1	0	6	10	1	0	3	4	7	0	4	3	7	36	1	27	1	946	31.5333	946	1	0	2	1	1	1	1
71	1	0	21.8	7.33	28	1	1	1	0	220	172	200	0	0	0	0	0	1	0	6	9	0	0	3	3	6	0	4	3	7	345	1	84	1	822	27.4	822	1	0	2	1	0	0	0
75	1	1	24.4	6.7	19	2	2	2	0	150	94	100	1	1	0	0	0	1	0	8	11	0	0	3	4	7	0	4	3	7	455	0	3	1	834	27.8	834	1	0	1	1	0	0	0
78	1	1	27.3	6.96	45	2	1	2	0	134	108	370	0	0	0	1	1	1	0	8	12	0	0	3	4	7	0	4	3	7	462	0	17	1	834	27.8	834	1	0	1	1	0	0	0
60	0	0	27.3	6.96	33	2	1	2	1	194	127	360	0	0	0	0	0	1	0	6	10	0	0	4	3	7	0	3	4	7	590	0	489	1	596	19.8667	911	1	0	2	1	0	0	0
68	1	0	20.3	7	16	2	1	2	0	159	107	300	0	0	0	0	0	0	0	7	10	0	0	4	3	7	0	4	3	7	442	0	351	1	827	27.5667	827	1	0	1	1	0	0	0
58	0	0	25.3	6.46	33	1	1	1	1	167	112	150	0	0	0	0	0	0	0	6	9	0	0	3	3	6	0	3	4	7	256	1	42	1	844	28.1333	844	1	0	1	1	0	0	0
66	0	0	24.8	4.6	27	2	1	2	0	269	208	400	0	0	0	0	0	1	0	8	12	0	0	4	3	7	0	4	3	7	457	0	4	1	822	27.4	822	1	0	1	1	0	0	0
67	0	0	23.7	11.6	18	2	1	2	0	172	97	700	0	0	0	0	0	1	0	6	14	0	0	3	4	7	0	3	4	7	45	1	9	1	853	28.4333	853	1	0	1	1	0	0	0
56	0	0	20.2	17.4	20	2	1	2	0	249	192	0	1	1	0	1	0	1	0	6	20	0	0	4	3	7	0	4	3	7	26	1	3	1	806	26.8667	806	1	0	1	1	1	0	0
70	1	0	NA	8.3	24	2	1	2	0	189	114	200	0	0	1	0	0	1	0	8	10	0	0	3	4	7	0	4	3	7	421	1	266	1	813	27.1	813	1	0	2	1	0	1	1
68	1	0	21.9	7.1	22	2	1	2	0	221	NA	250	0	0	0	0	0	1	0	6	10	0	0	4	3	7	0	4	3	7	402	0	402	0	856	28.5333	856	1	0	2	1	0	0	0
56	0	0	27.3	7.37	19	2	1	2	0	250	195	700	1	1	0	0	0	1	0	8	13	0	0	3	4	7	0	3	4	7	476	0	294	1	848	28.2667	848	1	0	2	1	0	0	0
72	1	0	24	17.8	39	2	1	2	0	161	115	50	0	0	0	0	1	1	0	9	13	0	0	3	4	7	0	4	4	8	455	0	455	0	828	27.6	828	1	0	1	1	0	0	0
73	1	0	20.3	5.4	35	1	1	1	0	151	95	200	0	0	0	0	0	1	0	8	12	0	0	3	3	6	0	3	4	7	83	1	16	1	638	21.2667	638	1	0	2	1	0	1	1
67	0	0	24.2	4.55	31	1	1	1	0	184	140	50	0	0	0	0	0	0	0	6	7	0	0	3	3	6	0	3	3	6	39	1	4	1	701	23.3667	701	1	0	2	1	0	0	0
65	0	0	31	9.35	16	1	1	1	0	183	135	400	0	0	0	0	1	1	0	8	10	0	0	3	3	6	0	3	4	7	448	0	1	1	820	27.3333	820	1	0	2	1	1	1	1
74	1	0	19.4	9.618	18	2	1	2	0	204	161	150	0	0	0	0	0	1	0	6	13	0	0	4	3	7	0	4	4	8	464	0	10	1	834	27.8	834	1	0	2	1	1	1	1
75	1	1	25	8	25	2	1	2	0	173	127	0	1	1	0	0	1	1	0	8	14	0	1	4	3	7	0	3	4	7	191	1	99	1	827	27.5667	827	1	0	3	2	1	2	1
70	1	0	25.6	8.5	49	2	1	2	0	300	248	150	0	0	0	0	0	0	0	14	30	1	0	3	4	7	0	3	4	7	NA	1	132	1	265	8.83333	265	1	0	2	1	1	1	1
68	1	0	24.9	5.8	20	2	1	2	0	156	112	400	0	0	0	0	0	1	0	8	16	0	0	3	4	7	0	3	4	7	483	0	274	1	855	28.5	855	1	0	2	1	1	2	1
68	1	0	25.2	6.06	35	1	1	1	1	185	128	250	0	0	1	0	0	1	0	8	12	0	0	3	3	6	0	4	3	7	250	1	85	1	715	23.8333	715	1	0	2	1	0	0	0
67	0	0	22.5	4.29	34	2	1	2	0	188	131	200	0	0	0	1	0	1	0	6	10	0	0	3	4	7	0	4	4	8	330	1	55	1	813	27.1	813	1	0	2	1	0	0	0
67	0	0	20.3	4.8	41	1	1	1	0	261	200	200	0	0	1	0	0	1	0	6	10	0	0	3	3	6	0	3	4	7	61	1	7	1	834	27.8	834	1	0	1	1	0	0	0
75	1	1	21.2	7.42	14	2	1	2	1	181	128	900	0	0	0	0	0	1	0	6	13	0	0	3	4	7	0	4	3	7	86	0	74	1	29	0.966667	29	1	0	2	1	0	0	0
70	1	0	25.1	5.22	20	2	1	2	0	175	132	100	0	0	0	0	0	1	0	6	11	0	0	3	4	7	0	3	4	7	450	0	69	1	806	26.8667	806	1	0	1	1	0	0	0
69	1	0	26	13.9	60	2	1	2	0	220	178	500	1	1	1	0	1	0	0	7	8	0	0	4	3	7	0	4	4	8	427	0	215	1	815	27.1667	815	1	0	2	1	0	0	0
62	0	0	21.8	8.7	22	2	1	2	0	142	98	150	1	1	0	0	0	1	0	8	9	0	0	3	4	7	0	4	3	7	71	1	42	1	849	28.3	849	1	0	1	1	0	0	0
71	1	0	24.8	5.13	40	2	2	2	0	172	130	250	1	1	1	0	1	1	1	6	14	0	0	3	4	7	0	4	3	7	134	1	68	1	855	28.5	855	1	0	2	1	0	0	0
60	0	0	30.5	4.36	14	2	1	2	0	197	158	250	0	0	1	0	0	1	0	7	9	0	0	3	4	7	0	3	4	7	197	1	116	1	753	25.1	753	1	0	1	1	0	0	0
64	0	0	25	6.1	22	2	1	2	1	266	192	400	0	0	0	0	1	0	0	6	10	0	0	3	4	7	0	4	5	9	57	1	28	1	731	24.3667	731	1	0	2	1	1	1	1
65	0	0	30.5	17.5	14	2	1	2	1	208	160	400	0	0	0	0	0	0	0	7	11	0	0	3	4	7	0	3	4	7	158	1	11	1	723	24.1	723	1	0	2	1	0	0	0
75	1	1	25.9	5.47	22	1	1	1	0	177	130	300	0	0	0	0	0	0	0	6	9	0	0	3	3	6	0	4	3	7	339	1	85	1	547	18.2333	547	1	0	2	1	0	0	0
68	1	0	26.3	4.97	27	2	1	2	0	167	129	400	1	1	0	0	1	1	0	6	10	0	0	4	3	7	0	4	5	9	180	0	19	1	732	24.4	732	1	0	2	1	0	0	0
65	0	0	21	16.05	40	2	2	2	0	305	240	500	0	0	0	0	0	1	0	7	12	0	0	4	3	7	0	3	4	7	443	0	72	1	821	27.3667	821	1	0	1	1	0	0	0
70	1	0	26.7	8.78	24	2	1	2	1	177	139	100	0	0	1	0	0	1	0	6	10	0	0	3	4	7	0	4	5	9	332	1	151	1	827	27.5667	827	1	0	2	1	0	1	1
64	0	0	23.9	5.84	26	2	1	2	0	193	139	400	1	1	0	0	0	0	0	6	10	0	0	3	4	7	0	3	4	7	363	1	5	1	638	21.2667	638	1	0	1	1	0	0	0
72	1	0	22.6	11.7	76	2	2	2	0	325	233	400	0	0	0	0	0	1	0	7	8	0	0	3	4	7	0	3	4	7	4	1	0	1	828	27.6	828	1	0	2	1	0	0	0
71	1	0	17.9	5.16	26	1	1	1	0	134	110	0	0	0	0	0	0	1	0	6	9	0	0	3	3	6	0	3	4	7	4	1	4	1	827	27.5667	827	1	0	1	1	0	0	0
73	1	0	31.9	10.18	54	2	2	2	0	250	208	1200	0	0	0	0	1	1	0	6	11	0	0	4	3	7	0	4	4	8	457	0	6	1	827	27.5667	827	1	0	1	1	0	0	0
59	0	0	24	14	36	1	1	1	1	162	128	400	0	0	1	0	0	0	0	6	7	0	0	3	3	6	0	4	3	7	138	1	1	1	653	21.7667	653	1	0	1	1	0	0	0
67	0	0	21.2	5.419	16	1	2	1	1	156	95	100	1	1	0	0	0	1	0	6	10	0	0	3	3	6	0	3	4	7	30	0	30	0	657	21.9	657	1	0	1	1	0	0	0
59	0	0	22.5	5.28	17	2	1	2	0	277	162	650	0	0	0	0	0	1	0	6	8	0	0	3	4	7	0	3	4	7	161	1	3	1	687	22.9	687	1	0	3	2	0	0	0
68	1	0	26.1	7.66	40	2	1	2	1	222	162	650	0	0	0	0	0	0	0	6	9	0	0	3	4	7	0	3	4	7	147	1	24	1	638	21.2667	638	1	0	2	1	0	0	0
60	0	0	26	6.27	17	2	1	2	0	200	150	100	0	0	0	0	0	0	0	7	13	0	0	3	4	7	0	3	4	7	295	0	273	1	659	21.9667	659	1	0	3	2	0	0	0
75	1	1	27.1	4.74	22	2	1	2	0	211	155	200	0	0	0	0	1	1	0	6	9	0	0	4	3	7	0	4	3	7	269	1	17	1	774	25.8	774	1	0	2	1	0	0	0
65	0	0	27.3	5.42	31	2	1	2	0	269	199	400	0	0	0	0	0	0	0	6	11	0	0	3	4	7	0	3	4	7	459	1	1	1	465	15.5	465	1	0	1	1	0	0	0
67	0	0	22	6.98	40	2	1	2	1	208	156	450	0	0	0	0	0	1	0	7	12	0	0	3	4	7	0	3	4	7	19	1	2	1	642	21.4	642	1	0	1	1	0	0	0
71	1	0	26.2	17	32	2	1	2	0	153	100	250	1	1	0	1	1	1	1	6	10	0	0	3	4	7	0	4	5	9	236	1	3	1	617	20.5667	617	1	0	1	1	0	0	0
73	1	0	23.5	8.92	74	2	1	2	0	248	148	470	1	1	0	0	0	1	0	6	11	0	1	3	4	7	0	3	4	7	65	1	19	1	627	20.9	627	1	0	1	1	0	2	1
57	0	0	31.7	11.5	50	2	1	2	0	274	199	700	0	0	0	0	0	0	0	6	9	0	0	3	4	7	0	3	4	7	284	0	4	1	661	22.0333	661	1	0	1	1	0	0	0
73	1	0	20	8.9	75	2	1	2	0	176	122	100	0	0	0	0	0	1	0	5	6	0	0	3	4	7	0	3	4	7	50	1	25	1	366	12.2	366	1	0	1	1	1	2	1
71	1	0	21.2	8.26	39	2	2	3	0	292	230	350	1	1	0	0	0	1	0	6	12	0	0	3	4	7	0	3	4	7	264	1	121	1	633	21.1	633	1	0	1	1	0	0	0
61	0	0	22.1	5.523	50	2	1	2	0	156	118	1100	0	0	0	0	0	0	0	6	11	0	0	3	4	7	0	3	4	7	373	0	373	0	743	24.7667	743	1	0	1	1	0	0	0
52	0	0	25.9	6.63	28	2	1	2	0	284	209	400	0	0	0	0	0	0	0	6	14	0	0	4	3	7	0	3	4	7	305	0	8	1	636	21.2	636	1	0	2	1	1	2	1
66	0	0	20.7	13	24	2	1	2	0	155	110	150	1	1	1	0	0	1	0	6	13	0	0	4	3	7	0	3	4	7	142	1	43	1	330	11	330	1	0	2	1	0	0	0
74	1	0	25.5	8.53	24	2	1	2	0	190	132	30	0	0	0	0	1	1	0	6	8	0	0	3	4	7	0	4	3	7	389	0	389	0	521	17.3667	521	1	0	3	2	0	0	0
72	1	0	22.9	7.31	31	2	1	2	0	202	153	100	1	1	1	0	0	1	0	6	13	0	0	3	4	7	0	4	5	9	409	0	409	0	604	20.1333	604	1	0	2	1	0	0	0
67	0	0	19.3	5	60	2	1	2	0	196	156	300	0	0	0	0	0	1	0	6	11	0	0	3	4	7	0	4	4	8	180	1	86	1	554	18.4667	554	1	0	2	1	0	0	0
63	0	0	22.2	4.3	25	2	1	2	1	244	162	70	0	0	0	0	0	0	0	11	13	1	0	3	4	7	0	3	3	6	63	1	2	1	316	10.5333	673	1	0	1	1	1	1	1
76	1	1	24.8	11.17	49	2	1	2	0	276	191	230	0	0	0	0	0	1	0	6	11	0	0	4	3	7	0	3	4	7	235	0	93	1	591	19.7	591	1	0	3	2	0	0	0
66	0	0	24.8	4.69	21	1	1	1	0	238	152	0	0	0	0	0	0	1	0	8	15	0	0	3	3	6	0	4	3	7	30	1	24	1	620	20.6667	620	1	0	2	1	1	2	1
66	0	0	24.8	4.6	23	2	1	2	0	235	179	100	0	0	0	1	1	1	0	6	12	0	0	4	3	7	0	3	4	7	345	0	77	1	568	18.9333	568	1	0	1	1	0	0	0
54	0	0	30.7	4.85	14	1	2	1	1	192	113	463	0	0	0	0	1	1	0	6	8	0	0	3	3	6	0	3	4	7	30	1	30	1	683	22.7667	683	1	0	2	1	0	0	0
65	0	0	21.5	4.5	25	2	1	2	1	206	143	100	0	0	0	0	1	0	0	6	9	0	0	4	3	7	0	4	5	9	325	0	325	0	691	23.0333	691	1	0	1	1	0	0	0
67	0	0	24.4	6.56	32	2	1	2	1	255	201	1050	1	1	0	0	0	1	0	6	12	0	0	3	4	7	0	4	3	7	310	0	310	0	557	18.5667	557	1	0	1	1	0	0	0
64	0	0	22.4	5.54	19	1	1	1	1	166	117	1400	0	0	0	1	1	1	0	6	9	0	0	3	3	6	0	4	4	8	121	0	121	0	673	22.4333	673	1	0	2	1	1	2	1
62	0	0	NA	9.66	45	1	1	1	1	233	152	600	0	0	0	0	0	1	0	6	12	0	0	3	3	6	0	3	3	6	303	0	303	0	673	22.4333	673	1	0	2	1	1	1	1
62	0	0	20.4	4.5	18.2	2	1	2	0	197	110	35	0	0	0	0	0	0	0	6	10	0	0	4	3	7	0	4	3	7	296	0	23	1	666	22.2	666	1	0	3	2	0	0	0
71	1	0	24.9	7.25	19	2	1	2	0	179	129	10	0	0	0	0	1	1	0	6	9	0	0	3	4	7	0	4	3	7	331	0	331	0	624	20.8	624	1	0	1	1	0	0	0
69	1	0	25	4.59	20	2	1	2	1	248	193	NA	0	0	0	0	1	1	0	6	11	0	0	3	4	7	0	3	4	7	151	0	105	1	528	17.6	528	1	0	2	1	0	0	0
63	0	0	NA	3.3	25	2	1	2	1	247	184	100	1	1	0	0	1	1	0	6	11	0	0	4	3	7	0	4	3	7	158	0	6	1	612	20.4	612	1	0	1	1	0	0	0
64	0	0	23	7.2	25	1	1	1	0	193	148	30	0	0	0	0	1	1	0	6	12	0	0	3	3	6	0	3	4	7	135	0	132	1	138	4.6	593	1	0	1	1	0	0	0
68	1	0	22.8	13.2	25.8	2	2	3	1	272	225	0	1	1	0	1	1	1	0	6	8	0	0	3	4	7	0	3	4	7	205	1	31	1	487	16.2333	487	1	0	3	2	1	3a	1
61	0	0	23.3	7.84	28	2	1	2	0	248	202	450	1	1	1	0	0	1	0	6	12	0	0	3	4	7	0	4	3	7	219	0	171	1	484	16.1333	484	1	0	2	1	0	0	0
71	1	0	26.3	10	28	1	1	1	0	140	100	130	1	1	1	0	1	1	0	6	9	0	0	3	3	6	0	3	4	7	22	1	1	1	505	16.8333	505	1	0	3	2	1	2	1
68	1	0	21.4	4.59	16	2	1	2	1	212	193	300	0	0	0	0	0	1	0	7	14	1	0	4	3	7	0	4	3	7	161	1	83	1	486	16.2	486	1	0	2	1	1	1	1
65	0	0	22.9	4.48	28	2	1	2	1	219	177	450	0	0	0	0	1	0	0	7	12	0	0	3	4	7	0	3	4	7	135	0	153	1	513	17.1	513	1	0	1	1	0	0	0
58	0	0	26.3	4.22	27.7	2	1	2	0	195	117	300	0	0	0	0	0	1	0	6	11	0	0	3	4	7	0	3	4	7	289	0	80	1	484	16.1333	484	1	0	1	1	0	0	0
71	1	0	22.8	5.4	19	2	1	2	0	171	120	205	0	0	1	0	0	1	0	6	8	0	0	3	4	7	0	3	4	7	121	0	29	1	599	19.9667	599	1	0	1	1	0	0	0
71	1	0	24.8	9.88	19	2	2	3	0	191	152	50	0	0	1	0	0	1	0	6	7	0	0	3	4	7	0	3	4	7	207	1	30	1	624	20.8	624	1	0	2	1	0	0	0
68	1	0	18.4	8.8	20	2	1	2	0	153	109	430	1	1	0	0	1	1	0	6	8	0	0	3	4	7	0	4	3	7	233	1	17	1	491	16.3667	491	1	0	1	1	0	0	0
76	1	1	25.3	7.5	16	2	1	2	0	161	138	350	0	0	0	0	0	1	0	6	8	0	0	3	4	7	0	3	4	7	121	0	76	1	491	16.3667	491	1	0	3	2	0	0	0
70	1	0	25.6	8.37	36	1	2	1	1	172	148	200	0	0	0	0	0	0	0	6	7	0	0	3	3	6	0	3	4	7	51	1	44	1	522	17.4	522	1	0	1	1	0	0	0
66	0	0	25.5	4.23	20	2	1	2	0	174	128	350	1	1	1	0	1	1	0	6	8	0	0	3	4	7	0	4	3	7	37	1	9	1	606	20.2	606	1	0	1	1	0	0	0
66	0	0	21.4	8.69	32	2	1	2	1	178	152	230	0	0	0	0	0	1	0	6	12	0	0	3	4	7	0	4	3	7	240	0	112	1	246	8.2	487	1	0	1	1	0	0	0
74	1	0	18.2	4.09	20	1	2	1	1	126	81	0	0	0	0	0	1	0	0	6	11	0	0	3	3	6	0	3	4	7	184	0	92	1	561	18.7	561	1	0	2	1	0	0	0
64	0	0	31.2	10.1	39	2	1	2	1	330	272	920	1	1	0	0	0	1	0	6	8	0	0	3	4	7	0	4	3	7	200	0	52	1	430	14.3333	430	1	0	1	1	0	0	0
64	0	0	24.2	5.9	20	2	1	2	1	171	108	150	1	1	0	1	1	1	0	6	8	0	0	3	4	7	0	3	4	7	95	1	25	1	498	16.6	498	1	0	2	1	1	1	1
66	0	0	23.8	4.7	24	2	1	2	0	163	121	100	0	0	0	1	1	1	0	6	8	0	0	3	4	7	0	3	4	7	107	0	87	1	512	17.0667	512	1	0	2	1	0	0	0
74	1	0	26.7	10.26	30	2	2	2	0	181	133	250	1	1	1	1	1	1	1	6	13	0	0	4	3	7	0	4	3	7	35	0	35	1	419	13.9667	419	1	0	2	1	0	0	0
67	0	0	20.8	7.7	20	2	1	2	1	189	115	150	1	1	0	0	1	1	0	5	12	0	0	4	3	7	0	4	3	7	26	1	6	1	502	16.7333	502	1	0	2	1	0	0	0
67	0	0	20	16	18	2	2	2	0	253	185	200	0	0	1	1	1	1	0	7	10	0	0	4	3	7	0	4	3	7	4	1	0	1	36	1.2	319	0	0	1	1	0	0	0
68	1	0	23.4	1.68	16	2	1	2	1	175	126	0	1	1	1	0	1	1	0	7	9	0	0	3	4	7	0	3	4	7	221	0	221	0	543	18.1	543	1	0	2	1	0	0	0
66	0	0	32.8	17.6	57	1	1	1	1	260	222	600	0	0	0	0	1	1	0	5	8	0	0	3	3	6	0	4	5	9	34	1	32	1	460	15.3333	460	1	0	2	1	0	0	0
48	0	0	20.4	5	17	2	1	2	2	171	122	100	0	0	0	0	0	1	0	6	7	0	0	3	4	7	0	3	4	7	64	1	16	1	129	4.3	129	1	0	2	1	0	0	0
74	1	0	22.2	5	16	2	2	2	1	250	175	50	1	0	0	1	1	1	1	6	9	0	0	4	3	7	0	4	5	9	80	1	26	1	447	14.9	447	1	0	2	1	0	0	0
55	0	0	22.8	8.3	17	1	1	1	2	257	176	600	0	0	1	0	1	1	0	5	8	0	0	3	3	6	0	3	4	7	81	1	3	1	523	17.4333	523	1	0	2	1	0	0	0
74	1	0	22.2	11.6	73	2	2	2	1	243	186	500	0	0	0	0	0	1	0	6	11	0	0	3	4	7	0	4	5	9	116	0	1	1	503	16.7667	503	1	0	1	1	0	0	0
54	0	0	25.4	15.02	34.5	2	1	2	1	207	158	350	0	0	1	0	1	1	0	5	9	0	0	3	4	7	0	4	3	7	116	0	4	1	243	8.1	476	0	0	1	1	0	0	0
63	0	0	26.9	6.28	34.5	2	1	2	0	231	191	250	0	0	0	0	0	1	0	4	11	0	0	3	4	7	0	4	4	8	36	1	27	1	494	16.4667	494	1	0	2	1	0	0	0
64	0	0	23.5	4.47	46	2	1	2	0	140	102	200	0	0	0	0	0	1	0	6	10	0	0	3	4	7	0	4	4	8	114	0	61	1	487	16.2333	487	1	0	2	1	1	1	1
65	0	0	30.5	6	36	2	1	2	0	188	127	100	0	0	1	0	1	1	0	7	10	0	0	4	3	7	0	4	3	7	112	0	112	0	353	11.7667	353	1	0	2	1	0	0	0
69	1	0	28	4.36	40.2	2	1	2	0	210	158	500	0	0	0	0	0	0	0	5	9	0	0	3	4	7	0	4	4	8	95	0	60	1	485	16.1667	485	1	0	2	1	0	0	0
75	1	1	22.2	8.9	27	2	1	2	0	193	144	50	1	1	0	0	1	1	0	5	9	0	0	3	4	7	0	3	4	7	5	1	5	1	497	16.5667	497	1	0	1	1	1	2	1
75	1	1	22.7	4.57	27	1	1	1	0	138	95	50	0	0	0	0	0	1	0	5	10	0	0	3	3	6	0	3	4	7	144	0	144	0	425	14.1667	425	1	0	2	1	0	0	0
66	0	0	22.9	10.3	25	2	1	2	1	145	109	500	0	0	1	0	1	1	0	6	10	0	0	3	4	7	0	4	5	9	121	0	25	1	487	16.2333	487	1	0	1	1	0	0	0
57	0	0	25	10	40	2	1	2	0	192	131	0	0	0	1	0	0	0	0	7	12	0	0	3	4	7	0	3	4	7	154	0	93	1	161	5.36667	462	1	0	2	1	0	0	0
68	1	0	25	6.4	24	2	1	2	1	286	228	500	0	0	1	0	0	0	0	6	8	0	0	3	4	7	0	4	3	7	51	0	51	0	438	14.6	438	1	0	2	1	0	0	0
70	1	0	26.5	6.98	25	2	1	2	0	212	152	650	1	1	0	0	1	1	0	5	8	0	0	3	4	7	0	4	4	8	123	0	123	0	376	12.5333	376	1	0	2	1	0	0	0
67	0	0	24.2	15.7	39	2	1	2	0	172	125	250	0	0	1	1	1	1	0	6	10	0	0	4	3	7	0	4	3	7	128	0	128	0	389	12.9667	389	1	0	2	1	0	0	0
72	1	0	21.2	11.7	35	2	1	2	0	169	117	120	0	0	1	0	0	1	0	6	23	0	0	4	3	7	0	4	3	7	32	0	32	0	398	13.2667	398	1	0	2	1	1	2	1
74	1	0	23.5	4.8	18	2	1	2	0	114	78	50	0	0	0	0	1	1	0	6	11	0	0	3	4	7	0	3	4	7	121	0	113	1	333	11.1	333	1	0	2	1	0	0	0
73	1	0	27.8	16.3	40	2	1	2	1	236	162	750	1	1	0	0	1	1	0	13	17	1	0	3	4	7	0	4	3	7	116	0	116	0	303	10.1	428	0	0	2	1	1	2	1
73	1	0	29.7	14.3	39.5	2	1	2	1	168	127	300	0	0	1	0	1	1	0	5	12	0	0	3	4	7	0	4	3	7	88	0	62	1	180	6	453	0	0	2	1	0	0	0
74	1	0	27.1	10.5	33	2	1	2	0	159	106	200	0	0	0	0	1	1	0	6	9	0	0	3	4	7	0	4	4	8	114	0	11	1	305	10.1667	305	1	0	2	1	0	0	0
64	0	0	26.1	4.5	26	2	1	2	1	273	204	150	0	0	0	0	0	1	0	6	8	0	0	3	4	7	0	3	4	7	109	0	70	1	377	12.5667	377	1	0	2	1	0	0	0
62	0	0	24.7	7.45	49	2	1	2	1	139	94	200	0	0	0	0	0	0	1	6	10	0	0	3	4	7	0	3	4	7	108	0	108	0	114	3.8	376	1	0	2	1	0	0	0
73	1	0	25.5	9	77	2	2	2	0	243	173	500	0	0	0	0	1	1	0	5	10	0	0	3	4	7	0	4	3	7	31	0	6	1	459	15.3	459	1	0	1	1	0	0	0
73	1	0	23.6	6.4	38	1	1	1	1	149	94	0	1	1	0	0	1	1	0	6	8	0	0	3	3	6	0	3	4	7	116	0	116	0	370	12.3333	370	1	0	2	1	0	0	0
67	0	0	21.3	13.3	25	2	2	2	0	235	175	150	0	0	0	0	0	0	0	6	8	0	0	3	4	7	0	3	4	7	NA	NA	NA	NA	36	1.2	36	1	0	1	1	0	0	0
64	0	0	25.4	14.2	27	2	1	2	0	262	195	150	0	0	1	0	0	1	0	5	11	0	0	3	4	7	0	3	4	7	30	0	30	0	423	14.1	423	1	0	2	1	1	2	1
69	1	0	21.3	4.18	49	2	1	2	1	222	164	862	0	0	0	0	1	1	0	6	8	0	0	3	4	7	0	4	3	7	31	0	24	1	278	9.26667	278	1	0	2	1	0	0	0
61	0	0	23.8	17	38	2	1	2	1	275	196	650	0	0	0	0	0	1	0	6	8	0	0	3	4	7	0	3	4	7	32	0	2	1	405	13.5	405	1	0	1	1	0	0	0
67	0	0	21.8	13.1	19	1	1	1	0	240	147	50	0	0	0	0	0	1	0	6	8	0	0	3	3	6	0	3	4	7	43	1	3	1	347	11.5667	347	1	0	1	1	0	0	0
75	1	1	27.7	7.52	25	1	1	1	1	335	279	450	0	0	0	0	0	0	0	5	13	0	0	3	3	6	0	3	4	7	30	0	30	0	409	13.6333	409	1	0	3	2	0	0	0
67	0	0	23.5	6.01	17.8	2	1	2	0	188	128	160	0	0	0	0	1	1	0	6	13	0	0	3	4	7	0	4	3	7	25	0	25	0	398	13.2667	398	1	0	2	1	0	0	0
55	0	0	23.2	30.85	18	2	1	2	1	280	204	0	0	0	0	0	1	1	0	7	9	0	0	3	4	7	0	3	4	7	30	0	30	0	257	8.56667	257	1	0	2	1	0	0	0
75	1	1	23.1	5.16	34.5	1	1	1	1	127	83	400	0	0	0	0	0	1	0	5	10	0	0	3	3	6	0	3	4	7	31	0	16	1	36	1.2	36	1	0	2	1	0	0	0
75	1	1	22.6	17	32	2	2	2	0	265	159	50	1	1	1	0	1	1	1	6	9	0	0	3	4	7	0	4	5	9	29	0	29	0	411	13.7	411	1	0	1	1	0	0	0
64	0	0	25.8	8.1	40	2	1	2	0	231	152	600	0	0	0	0	0	1	0	5	10	0	0	4	3	7	0	4	4	8	37	0	37	0	406	13.5333	406	1	0	3	2	0	0	0
68	1	0	24.4	4.9	62	2	1	2	0	229	160	500	0	0	0	0	1	1	0	6	8	0	0	3	4	7	0	3	4	7	36	0	2	1	425	14.1667	425	1	0	2	1	0	0	0
58	0	0	32.1	7.75	25.7	2	1	2	0	208	104	350	1	1	0	1	1	1	1	5	8	0	0	3	4	7	0	4	3	7	NA	NA	NA	NA	8	0.266667	25	1	0	1	1	0	0	0
68	1	0	25.7	4.31	51.8	2	1	2	1	193	147	350	0	0	0	0	1	1	0	6	11	0	0	3	4	7	0	3	4	7	30	0	30	0	370	12.3333	370	1	0	1	1	0	0	0
63	0	0	24.3	4.32	37	1	1	1	0	230	163	400	1	1	0	0	0	1	0	6	10	0	0	3	3	6	0	3	4	7	32	0	18	1	258	8.6	258	1	0	2	1	0	0	0
57	0	0	24.8	4.12	21	2	1	2	1	173	115	10	0	0	1	0	1	0	0	5	9	0	0	3	4	7	0	3	4	7	46		46		362	12.0667	362	1	0	1	1	0	0	0
74	1	0	24.3	5.4	24	2	1	2	0	219	140	600	0	0	0	0	1	1	0	6	10	0	0	3	4	7	0	4	3	7	43	0	43	0	140	4.66667	140	1	0	2	1	0	0	0
65	0	0	33.4	10	30	2	1	2	0	221	155	980	1	1	0	0	1	1	0	6	10	0	0	4	3	7	0	4	5	9	32	0	32	0	377	12.5667	377	1	0	1	1	0	0	0
56	0	0	24	7.1	33	1	1	1	0	209	142	300	0	0	1	0	0	1	0	6	8	0	0	3	3	6	0	3	3	6	29	0	24	1	255	8.5	255	1	0	1	1	1	2	1
72	1	0	18	9.36	40	2	1	2	0	269	205	400	0	0	1	0	0	1	0	6	9	0	1	4	3	7	0	4	3	7	30	0	30	0	407	13.5667	407	1	0	2	1	0	0	0
65	0	0	31.6	5.3	33	2	2	2	0	277	215	700	0	0	0	0	0	1	0	6	11	0	0	3	4	7	0	3	3	6	29	0	29	0	122	4.06667	122	1	0	2	1	1	0	0
72	1	0	24.1	2.3	18	1	1	1	1	227	162	200	1	1	0	0	1	1	0	5	8	0	0	3	3	6	0	4	3	7	23	0	23	1	311	10.3667	311	1	0	2	1	1	1	1
74	1	0	24.2	4.8	31	2	2	3	2	173	125	450	0	0	0	0	1	1	0	6	10	0	0	3	4	7	0	3	4	7	NA	NA	NA	NA	234	7.8	234	1	0	1	1	1	1	1
56	0	0	25.6	9.8	18	2	1	2	1	173	125	200	0	0	0	0	0	1	0	6	8	0	0	4	3	7	0	4	3	7	NA	NA	NA	NA	370	12.3333	370	1	0	2	1	0	0	0
74	1	0	19.5	7	16	2	1	2	0	174	120	100	0	0	0	0	1	0	0	6	8	0	0	3	4	7	0	3	4	7	NA	NA	NA	NA	311	10.3667	311	1	0	1	1	1	2	1
67	0	0	27.6	6.29	50	2	1	2	0	262	208	0	0	0	0	0	1	1	0	6	10	0	0	3	4	7	0	3	4	7	NA	NA	NA	NA	251	8.36667	251	1	0	1	1	1	2	1
56	0	0	23.4	3.75	33	2	1	2	2	186	125	250	0	0	0	0	0	0	0	7	12	1	0	3	4		0	3	4	7	NA	NA	NA	NA	282	9.4	282	1	0	2	1	1	2	1
61	0	0	20.9	43	27	2	2	2	0	220	163	150	0	0	0	0	0	1	0	6	12	0	0	3	4	7	0	4	3	7	NA	NA	NA	NA	220	7.33333	220	1	0	1	1	0	0	0
68	1	0	45	8.69	18	1	1	1	0	164	118	0	0	0	0	0	0	0	0	7	11	0	0	3	3	6	0	4	3	7	1478	0	651	1	1772	59.0667	1772	1		1	1	0	0	0
64	0	0	20.9	7.55	20	1	1	1	0	133	84	0	0	0	0	0	0	1	0	7	11	0	0	3	3	6	0	3	4	7	632	0	144	1	1741	58.0333	1741	1		1	1	0	0	0
71	1	0	22.7	4.04	21	3	1	3	1	301	244	80	0	0	1	0	1	1	0	10	13	1	0	4	4	8	1	4	4	8	168	1	168	1	87	2.9	2310	0	0	2	1	1	1	1
65	0	0	25.9	7.2	33	3	1	3	1	300	238	450	0	0	0	0	1	1	0	6	14	0	0	4	4	8	1	4	4	8	55	1	23	1	1362	45.4	1362	1	0	1	1	0	0	0
64	0	0	NA	7.9	60	3	1	3	1	296	238	800	0	0	0	0	0	0	0	6	8	0	0	4	4	8	1	3	4	7	41	1	25	1	1424	47.4667	1424	1	0	2	1	0	0	0
59	0	0	24.4	7.3	32	3	1	3	0	256	202	50	0	0	0	1	1	1	0	11	14	0	1	4	5	9	1	4	4	8	74	1	18	1	288	9.6	2234	0	0	2	1	1	3b	1
55	0	0	23.2	6.78	37	3	1	3	1	234	190	50	0	0	0	0	1	1	0	6	9	0	0	4	4	8	1	4	3	7	101	1	4	1	321	10.7	321	1	0	2	1	0	0	0
70	1	0	19.8	9.65	20	3	1	3	0	229	192	100	0	0	0	0	0	1	0	8	11	0	0	4	4	8	1	4	5	9	83	1	83	1	1828	60.9333	1828	1	0	1	1	0	0	0
72	1	0	27.5	6.58	12	3	2	3	0	303	250	250	0	0	0	1	1	1	0	6	10	0	0	4	5	9	1	4	5	9	669	1	669	1	1557	51.9	1886	0	0	2	1	0	0	0
72	1	0	21.8	10	32	3	1	3	0	322	255	650	1	1	1	0	1	1	0	11	13	0	0	5	4	9	1	4	5	9	1565	0	845	1	1576	52.5333	2038	1	0	2	1	0	0	0
72	1	0	24.4	20	22	2	2	3	0	334	269	750	1	1	1	1	1	1	0	6	8	0	0	4	3	7	0	4	3	7	1593	0	1033	1	281	9.36667	1774	0	0	3	2	1	1	1
73	1	0	19	8.9	27	3	2	3	1	265	168	50	0	0	0	0	1	1	0	6	10	0	0	4	4	8	1	4	4	8	23	1	11	1	1606	53.5333	1973	1	0	1	1	0	0	0
69	1	0	27	25	21	2	1	3	0	245	205	450	1	1	0	0	0	1	1	6	9	0	0	4	3	7	0	4	3	7	149	1	16	1	1499	49.9667	1863	1	0	2	1	1	1	1
66	0	0	27.9	10.06	25	3	1	3	0	291	230	100	0	0	0	0	0	0	0	6	8	0	0	4	4	8	1	4	5	9	24	1	16	1	654	21.8	787	1	0	2	1	1	3b	1
65	0	0	24.8	7	57	3	1	3	0	194	156	1300	0	0	0	1	1	0	0	8	11	0	0	4	4	8	1	4	4	8	4	1	4	1	1933	64.4333	1933	1	0	1	1	1	1	1
70	1	0	30.1	21	37	2	1	3	0	204	144	200	1	1	1	1	0	1	0	7	9	0	0	3	4	7	0	4	3	7	48	1	48	1	1506	50.2	1898	0	0	1	1	1	2	1
52	0	0	26.5	10.6	15	3	1	3	0	353	290	500	1	1	0	1	1	1	1	15	17	0	0	5	3	8	1	4	3	7	67	1	14	1	1858	61.9333	1858	1	0	2	1	1	1	1
66	0	0	25	26	76	3	1	3	0	293	250	500	0	0	0	0	0	1	0	6	10	0	0	4	4	8	1	4	4	8	5	1	5	1	1858	61.9333	1858	1	0	1	1	0	0	0
71	1	0	21.2	13.3	29	3	2	3	0	217	184	600	1	1	0	0	1	1	0	6	9	0	0	4	4	8	1	4	5	9	242	1	73	1	778	25.9333	1877	0	0	1	1	0	0	0
74	1	0	24.7	7.2	36	3	1	3	0	230	180	20	0	0	0	0	1	1	0	8	15	0	0	4	4	8	1	4	3	7	89	0	26	1	790	26.3333	790	1	0	2	1	0	2	1
72	1	0	24.9	11.2	28	3	1	3	0	280	219	1100	1	1	1	0	1	1	0	8	13	0	0	4	4	8	1	4	5	9	266	1	19	1	274	9.13333	274	1	0	1	1	0	0	0
63	0	0	23	22.6	19	2	1	3	0	183	127	300	0	0	1	NA	NA	NA	NA	8	10	0	0	4	3	7	0	4	3	7	182	1	62	1	1787	59.5667	1787	1	0	2	1	0	0	0
69	1	0	21.4	21.8	29	2	1	3	0	214	167	550	1	1	1	0	1	1	0	16	28	1	0	4	3	7	0	4	3	7	61	1	7	1	171	5.7	1557	0	0	1	1	1	2	1
72	1	0	23.1	25	12	2	2	3	0	238	196	0	1	0	0	0	0	1	1	8	12	0	0	4	3	7	0	4	3	7	234	1	234	1	1723	57.4333	1723	1	0	2	1	0	0	0
64	0	0	22.4	10.7	20	3	1	3	1	192	176	30	0	0	0	1	1	1	0	8	10	0	0	4	5	9	1	4	5	9	141	1	20	1	190	6.33333	1677	0	0	1	1	0	0	0
65	0	0	21	9.9	22	3	1	3	1	234	184	0	0	0	0	0	1	1	0	10	14	0	0	4	4	8	1	4	3	7	138	1	77	1	1753	58.4333	1753	1	0	3	2	0	0	0
73	1	0	20.5	5.32	26	3	2	3	0	186	138	50	1	1	0	0	1	1	0	7	12	0	0	4	4	8	1	4	4	8	12	1	12	1	1723	57.4333	1723	1	0	3	2	0	1	1
70	1	0	18.1	18.9	22	3	2	3	0	153	114	0	0	0	0	0	0	1	0	7	10	0	0	4	4	8	1	4	4	8	261	1	93	1	1353	45.1	1724	1	0	2	1	0	0	0
65	0	0	23.6	62	46	1	1	3	0	193	143	110	1	1	0	0	1	1	0	7	10	1	0	3	3	6	0	4	3	7	24	1	24	1	1648	54.9333	1648	1	0	2	1	1	1	1
72	1	0	31	7.3	88	3	2	3	0	257	202	450	1	1	0	0	1	1	0	8	13	0	0	4	4	8	1	4	5	9	160	1	160	1	290	9.66667	1741	0	0	2	1	0	0	0
66	0	0	24	20.5	20	2	2	3	0	239	198	500	1	1	1	1	1	1	1	6	9	0	0	3	4	7	0	3	5	8	48	1	28	1	1033	34.4333	1492	0	0	2	1	0	0	0
70	1	0	24.7	10.7	27	3	2	3	0	318	293	750	1	1	1	1	1	1	0	6	13	0	0	4	5	9	1	4	5	9	500	0	429	1	127	4.23333	1715	0	0	2	1	0	0	0
53	0	0	NA	25	50	2	2	3	0	213	174	650	0	0	0	0	1	0	0	6	10	0	0	3	4	7	0	4	3	7	1101	0	387	1	1667	55.5667	1667	1	0	1	1	0	0	0
65	0	0	23.3	20	86	3	2	3	0	358	284	650	0	0	0	0	0	0	0	15	16	0	0	4	4	8	1	4	3	7	145	1	145	1	920	30.6667	920	1	0	1	1	0	0	0
58	0	0	28	13.7	23	3	2	3	0	404	279	600	1	1	0	1	1	1	0	8	12	0	0	4	4	8	1	4	3	7	1274	0	63	1	1464	48.8	1464	1	0	3	2	0	0	0
64	0	0	24.1	17	30	3	1	3	0	231	178	50	1	1	0	0	0	1	0	7	11	0	0	4	5	9	1	4	5	9	67	1	67	1	1548	51.6	1548	1	0	1	1	0	0	0
72	1	0	20.5	9.4	27	3	1	3	0	204	153	50	1	1	1	0	0	0	0	6	11	0	0	4	5	9	1	4	5	9	16	1	2	1	1583	52.7667	1583	1	0	2	1	0	0	0
67	0	0	24.9	21.6	45	1	1	3	1	194	145	50	1	1	1	0	0	1	0	6	9	0	0	3	3	6	0	3	4	7	1199	0	828	1	1569	52.3	1569	1	0	1	1	0	0	0
69	1	0	21.9	6.7	30	3	1	3	0	265	207	50	0	0	0	0	0	1	0	7	10	0	0	4	4	8	1	4	4	8	990	0	139	1	1550	51.6667	1550	1	0	2	1	0	0	0
62	0	0	26.5	9.74	41	3	1	3	0	417	340	2400	1	1	1	0	0	1	0	8	12	1	1	4	4	8	1	4	3	7	1100	0	213	1	1108	36.9333	1472	1	0	1	1	1	2	1
70	1	0	23	9.16	27	3	1	3	0	240	143	70	1	1	0	0	1	1	0	9	13	0	0	4	5	9	1	4	5	9	92	1	5	1	1522	50.7333	1522	1	0	1	1	1	3b	1
69	1	0	24.8	7.5	25	3	1	3	0	274	209	600	1	1	1	0	1	1	0	7	12	0	0	4	4	8	1	4	3	7	301	1	28	1	1458	48.6	1458	1	0	2	1	0	0	0
68	1	0	24.8	11	39	3	2	3	0	288	226	600	0	0	0	0	1	1	0	24	9	1	0	4	4	8	1	4	5	9	66	1	55	1	94	3.13333	1333	0	0	2	1	1	1	1
69	1	0	26.5	4.9	21	3	1	3	0	169	119	200	0	0	0	1	0	0	0	4	9	0	0	5	3	8	1	4	3	7	220	1	5	1	1338	44.6	1338	1	0	2	1	0	0	0
66	0	0	24.3	21.6	24	2	2	3	0	306	245	990	1	1	1	0	1	0	0	6	13	0	0	4	3	7	0	4	3	7	270	1	104	1	738	24.6	738	1	0	2	1	0	0	0
67	0	0	27	18	25	3	2	3	0	200	142	380	1	1	1	0	1	1	0	6	8	0	0	4	4	8	1	4	4	8	86	0	20	1	456	15.2	1415	0	0	1	1	0	0	0
65	0	0	27	9.8	84	3	1	3	0	252	209	400	0	0	0	0	0	0	0	7	10	0	0	4	4	8	1	3	4	7	865	1	84	1	1322	44.0667	1322	1	0	1	1	0	0	0
71	1	0	NA	6.6	25	3	1	3	0	392	319	250	0	0	0	1	0	0	0	8	10	0	0	4	5	9	1	3	4	7	590	0	590	0	787	26.2333	787	1	0	2	1	0	0	0
58	0	0	27	4.28	27	3	1	3	0	256	187	150	0	0	0	0	0	0	0	7	9	0	0	4	4	8	1	4	5	9	265	1	81	1	1328	44.2667	1328	1	0	1	1	0	0	0
66	0	0	26.1	9	39	3	1	3	1	219	169	250	1	1	0	1	1	1	0	8	10	0	0	4	4	8	1	4	5	9	53	1	22	1	1305	43.5	1305	1	0	2	1	0	0	0
65	0	0	23.1	11.34	22	3	1	3	0	287	232	150	1	1	1	0	1	1	1	6	11	0	0	4	5	9	1	3	4	7	1061	0	592	1	1249	41.6333	1249	1	0	1	1	0	0	0
75	1	1	22.1	4.96	27	3	1	3	0	296	228	760	0	0	0	0	0	0	0	7	13	0	1	3	5	8	1	3	4	7	779	0	72	1	968	32.2667	968	1	0	2	1	1	2	1
75	1	1	18.3	32	49	2	2	3	0	227	174	100	1	1	0	1	1	1	0	8	13	0	0	3	4	7	0	4	3	7	138	1	30	1	1228	40.9333	1228	1	0	2	1	0	0	0
67	0	0	21.3	8.88	39	3	2	3	0	259	201	500	1	1	1	1	1	1	1	7	12	0	0	4	5	9	1	4	5	9	NA	NA	NA	NA	1384	46.1333	1384	1	0	1	1	0	0	0
75	1	1	25.9	4.96	49	3	2	3	0	350	306	1100	0	0	0	0	0	0	0	7	11	0	0	5	4	9	1	5	4	9	1002	0	1002	0	1240	41.3333	1240	1	0	3	2	0	0	0
60	0	0	22.3	7.7	24	3	1	3	1	172	111	400	1	1	1	1	1	1	1	8	11	0	0	4	4	8	1	5	4	9	896	0	896	0	1369	45.6333	1369	1	0	1	1	0	0	0
53	0	0	21.9	4.1	26	3	1	3	0	200	141	0	1	1	1	0	0	1	0	7	15	0	0	4	5	9	1	5	4	9	8	1	8	1	87	2.9	1381	0	0	1	1	0	0	0
68	1	0	22.6	4.5	22	3	1	3	0	114	78	200	1	1	0	0	0	1	0	8	13	0	0	5	4	9	1	5	4	9	139	1	53	1	1181	39.3667	1181	1	0	2	1	0	0	0
68	1	0	21.9	61.5	21	2	2	3	0	276	227	400	1	1	1	1	1	1	0	9	12	0	0	3	4	7	0	3	4	7	57	1	57	1	360	12	360	1	0	1	1	0	0	0
69	1	0	25.3	13.6	21	3	1	3	0	240	195	1180	0	0	0	1	1	1	0	7	11	0	0	4	5	9	1	4	5	9	188	1	188	1	947	31.5667	1344	0	0	2	1	0	0	0
70	1	0	24.2	6.3	37	3	2	3	0	232	186	900	0	0	0	0	1	1	0	9	14	0	0	4	4	8	1	5	3	8	23	1	5	1	1270	42.3333	1270	1	0	2	1	0	0	0
76	1	1	22	10.5	50	3	1	3	0	193	138	500	0	0	0	0	0	1	0	7	15	0	0	4	4	8	1	4	4	8	273	1	212	1	1115	37.1667	1115	1	0	3	2	0	0	0
69	1	0	25.6	4.5	21	3	2	3	0	312	262	500	1	1	1	1	1	1	1	9	12	0	0	5	4	9	1	4	5	9	665	0	665	0	1254	41.8	1254	1	0	2	1	0	0	0
51	0	0	26.1	5.5	22	3	1	3	0	168	117	400	0	0	0	1	0	1	0	6	11	0	0	4	4	8	1	4	4	8	72	1	10	1	248	8.26667	1291	0	0	2	1	1	0	0
73	1	0	23	6.5	42	3	1	3	0	245	159	160	0	0	0	0	1	0	0	10	12	0	0	4	5	9	1	4	5	9	903	0	489	1	1151	38.3667	1151	1	0	1	1	1	2	1
65	0	0	22.1	6.1	29	3	2	3	0	245	215	300	1	1	1	0	0	1	0	7	10	0	0	4	4	8	1	4	4	8	29	1	14	1	155	5.16667	1128	0	0	1	1	0	0	0
71	1	0	25.3	9.06	25	3	1	3	0	174	130	650	1	1	0	0	0	1	0	10	13	0	0	4	4	8	1	4	3	7	99	1	22	1	1039	34.6333	1256	0	0	1	1	0	0	0
71	1	0	24.4	12.3	52	3	1	3	0	191	123	400	0	0	0	0	0	1	0	8	11	0	0	4	5	9	1	4	5	9	904	0	152	1	1209	40.3	1209	1	0	2	1	0	0	0
76	1	1	22.3	16.5	17	3	1	3	0	351	267	800	1	1	0	0	0	1	0	9	11	1	0	4	4	8	1	4	4	8	919	0	222	1	1274	42.4667	1274	1	0	1	1	1	1	1
56	0	0	25.7	19	22	2	2	3	0	258	195	300	1	1	1	0	1	1	0	6	8	0	0	3	4	7	0	3	4	7	282	1	97	1	211	7.03333	1275	0	0	2	1	0	0	0
74	1	0	23.5	13.7	47	3	1	3	0	280	221	370	0	0	0	0	0	1	0	6	9	0	0	5	4	9	1	5	4	9	43	1	1	1	1114	37.1333	1114	1	0	2	1	0	0	0
70	1	0	23.3	17.1	37	3	1	3	0	161	115	0	1	0	0	1	0	1	1	9	13	0	0	4	5	9	1	4	5	9	353	1	145	1	1108	36.9333	1108	1	0	1	1	0	0	0
64	0	0	25.1	11.1	39	3	1	3	0	236	168	400	1	1	0	0	1	1	0	6	12	0	0	4	4	8	1	3	5	8	802	0	193	1	1081	36.0333	1081	1	0	2	1	0	0	0
69	1	0	30.1	12.5	28	3	1	3	0	197	153	600	1	1	1	1	1	1	1	8	10	0	0	4	4	8	1	4	5	9	737	0	737	0	948	31.6	948	1	0	2	1	1	1	1
66	0	0	30.8	55.5	25	3	2	3	0	189	130	20	1	1	1	1	1	1	1	8	14	0	0	4	4	8	1	4	5	9	109	1	34	1	101	3.36667	829	0	0	1	1	0	0	0
77	1	1	22.4	23.6	25	3	1	3	0	186	134	400	1	1	1	0	0	1	0	8	12	0	0	4	4	8	1	4	5	9	35	1	5	1	1086	36.2	1086	1	0	1	1	1	2	1
65	0	0	22.6	32	30	3	2	3	0	253	202	100	1	1	0	1	1	1	1	6	9	0	0	4	5	9	1	4	5	9	3	1	3	1	927	30.9	927	1	0	2	1	0	0	0
71	1	0	20.7	71	30	3	1	3	0	258	170	200	0	0	0	0	0	0	0	7	13	0	0	4	5	9	1	4	5	9	86	1	7	1	1108	36.9333	1108	1	0	1	1	1	1	1
77	1	1	24.2	11.1	23	3	1	3	0	274	216	650	0	0	0	0	0	0	0	8	21	0	0	4	4	8	1	4	3	7	833	0	144	1	1152	38.4	1152	1	0	1	1	0	0	0
64	0	0	27.9	5.3	24	3	1	3	1	223	171	400	1	1	0	0	0	1	0	8	9	0	0	4	4	8	1	4	4	8	91	0	91	0	1089	36.3	1089	1	0	2	1	0	0	0
55	0	0	24.5	10.3	20	3	1	3	0	252	177	400	1	1	0	0	1	1	0	7	11	0	0	4	5	9	1	4	4	8	282	1	282	1	1100	36.6667	1100	1	0	1	1	0	0	0
71	1	0	29.6	14.7	16	3	2	3	0	300	238	750	0	0	0	0	0	0	0	9	13	0	0	4	4	8	1	4	3	7	289	1	3	1	1045	34.8333	1045	1	0	2	1	0	0	0
76	1	1	29	14.2	32	3	1	3	0	291	187	250	1	1	0	1	1	1	0	7	8	0	0	4	4	8	1	4	5	9	NA	NA	NA	NA	135	4.5	135	1	0	2	1	0	0	0
80	1	1	23.4	8.2	49	3	1	3	0	161	127	230	1	1	1	0	1	1	0	8	12	0	0	5	4	9	1	4	5	9	77	1	29	1	582	19.4	974	0	0	2	1	0	0	0
73	1	0	26.2	10.6	27	3	1	3	0	236	213	500	1	1	1	1	1	1	1	7	10	0	0	5	5	10	1	4	5	9	231	1	163	1	1101	36.7	1101	1	0	2	1	0	0	0
60	0	0	25.1	5.9	18	3	1	3	0	136	97	400	0	0	0	0	0	0	0	7	9	0	0	4	4	8	1	4	3	7	260	1	162	1	1016	33.8667	1016	1	0	1	1	0	0	0
72	1	0	22.3	15	59	3	1	3	0	172	129	1000	1	1	0	0	1	1	0	11	13	1	1	3	5	8	1	4	3	7	711	0	711	0	879	29.3	1054	0	0	1	1	1	2	1
67	0	0	22	5.61	21	3	1	3	0	147	108	0	1	0	1	0	0	1	1	6	9	0	0	4	4	8	1	4	5	9	533	1	533	1	967	32.2333	1058	0	0	2	1	1	2	1
68	1	0	21.4	4.75	22	3	1	3	0	130	94	30	0	0	0	0	0	1	0	6	10	0	0	4	4	8	1	4	3	7	667	0	667	0	1086	36.2	1086	1	0	2	1	0	0	0
75	1	1	NA	13	24	3	1	3	0	234	NA	300	1	1	0	0	1	1	0	7	14	0	0	4	5	9	1	5	4	9	731	0	83	1	923	30.7667	923	1	0	1	1	1	1	1
72	1	0	24.3	14	42	3	2	3	0	277	213	600	1	1	1	1	0	1	1	7	10	0	0	5	4	9	1	5	4	9	158	1	30	1	51	1.7	1083	0	0	1	1	1	2	1
67	0	0	23.8	7.7	30	3	2	3	0	178	133	50	0	0	0	1	1	0	0	8	11	0	0	4	4	8	1	4	5	9	238	0	40	1	337	11.2333	1082	0	0	2	1	1	2	1
76	1	1	NA	10.1	24	3	2	3	0	280	152	1010	1	1	0	1	1	1	0	25	27	0	1	4	5	9	1	4	5	9	65	0	37	1	1021	34.0333	1021	1	0	1	1	1	3b	1
75	1	1	24	5.5	25	3	2	3	0	283	221	50	1	1	0	0	1	1	1	6	10	0	0	4	4	8	1	4	3	7	109	0	109	0	1047	34.9	1047	1	0	2	1	0	0	0
73	1	0	24.3	9.3	18	3	2	3	0	257	217	NA	0	0	1	0	1	1	0	7	10	0	0	4	5	9	1	4	5	9	35	1	16	1	905	30.1667	905	1	0	2	1	0	0	0
74	1	0	21.6	2.5	23	3	1	3	0	236	151	NA	0	0	0	0	0	1	0	6	8	0	0	4	4	8	1	4	4	8	613	0	186	1	990	33	990	1	0	1	1	0	0	0
69	1	0	25.3	14	32	3	2	3	0	199	149	150	1	1	0	1	1	1	0	6	7	0	0	4	4	8	1	4	5	9	632	0	177	1	99	3.3	1023	0	0	1	1	0	0	0
66	0	0	25.9	22	22	3	2	3	0	243	186	250	1	1	1	0	1	1	0	8	11	0	0	4	4	8	1	3	4	7	229	1	18	1	884	29.4667	884	1	0	2	1	0	1	1
74	1	0	24	6.36	36	3	2	3	0	151	115	50	0	0	0	0	0	1	0	6	9	0	0	4	4	8	1	3	4	7	436	1	109	1	890	29.6667	890	1	0	1	1	0	1	1
66	0	0	20.9	11.55	19	3	1	3	0	297	255	100	0	0	1	0	0	1	0	6	10	0	0	4	4	8	1	4	3	7	486	1	24	1	885	29.5	885	1	0	2	1	0	1	1
78	1	1	23.3	10.95	17	3	2	3	0	264	189	200	1	1	1	0	1	1	0	6	16	0	0	4	5	9	1	4	4	8	688	0	180	1	1002	33.4	1002	1	0	1	1	0	0	0
59	0	0	22	7.9	20	3	2	3	0	203	145	250	0	0	0	0	1	1	0	6	9	0	0	4	5	9	1	4	5	9	618	0	151	1	1016	33.8667	1016	1	0	1	1	0	0	0
75	1	1	20.2	21.4	23	2	2	3	0	284	145	185	0	0	0	0	1	1	0	7	11	0	0	3	4	7	0	3	4	7	1	1	0	1	828	27.6	828	1	0	1	1	0	0	0
57	0	0	28.3	6.48	33	3	2	3	0	215	140	0	0	0	0	1	1	1	1	8	13	0	0	4	5	9	1	4	5	9	567	0	567	0	939	31.3	939	1	0	1	1	0	1	1
62	0	0	22.5	5.6	15	3	1	3	0	136	93	100	0	0	0	0	0	1	0	6	8	0	0	4	4	8	1	4	3	7	646	0	93	1	991	33.0333	991	1	0	1	1	0	0	0
69	1	0	22.9	14	40	3	2	3	0	167	119	100	0	0	0	0	0	0	0	8	12	0	0	4	4	8	1	4	3	7	546	0	197	1	820	27.3333	820	1	0	1	1	0	0	0
62	0	0	26.1	55	65	1	1	3	0	231	205	150	0	0	0	0	0	0	0	7	17	0	0	3	3	6	0	3	3	6	457	0	383	1	835	27.8333	835	1	0	2	1	1	1	1
68	1	0	26.7	13	37	3	1	3	0	260	209	350	0	0	0	0	0	1	0	8	9	0	0	4	4	8	1	4	3	7	589	0	589	0	772	25.7333	772	1	0	2	1	0	0	0
64	0	0	21.7	21.5	38	1	1	3	0	340	268	300	0	0	0	0	1	1	0	17	20	1	0	3	3	6	0	3	4	7	23	1	20	1	831	27.7	831	1	0	2	1	1	1	1
65	0	0	19.4	7.6	18	3	1	3	0	192	138	100	1	1	1	1	1	1	1	8	12	0	0	4	5	9	1	4	3	7	84	1	22	1	771	25.7	771	1	0	1	1	0	0	0
68	1	0	23.5	13.9	20	3	2	3	0	317	258	NA	1	1	0	1	1	1	1	8	13	0	0	4	5	9	1	4	5	9	310	0	310	0	45	1.5	668	0	0	2	1	0	0	0
63	0	0	30.1	9	54	3	1	3	1	198	149	250	1	1	1	0	1	1	0	6	11	0	0	4	5	9	1	4	5	9	464	0	90	1	837	27.9	837	1	0	3	2	0	0	0
74	1	0	22	7.14	12	3	2	3	0	181	140	200	1	1	1	1	1	1	1	8	12	0	0	4	4	8	1	5	4	9	182	0	173	1	190	6.33333	190	1	0	2	1	1	2	1
60	0	0	26.6	9.68	41	3	1	3	0	307	261	NA	0	0	0	0	0	1	0	9	13	0	0	4	4	8	1	4	5	9	288	1	29	1	842	28.0667	842	1	0	1	1	0	0	0
75	1	1	22.7	5	20	3	2	3	0	239	182	50	1	1	1	1	1	1	1	9	18	0	0	4	5	9	1	4	5	9	210	0	210	0	219	7.3	219	1	0	1	1	1	2	1
68	1	0	21.7	9.37	28	3	1	3	0	209	150	400	1	1	1	1	1	1	0	6	10	0	0	4	5	9	1	5	4	9	306	1	1	1	855	28.5	855	1	0	1	1	0	0	0
73	1	0	26.2	31.6	41	2	1	3	0	250	203	200	0	0	0	0	0	1	0	9	10	0	0	4	3	7	0	3	4	7	456	0	455	0	828	27.6	828	1	0	2	1	0	0	0
69	1	0	25.8	24.3	40	1	1	3	1	286	226	800	1	1	0	0	0	1	0	9	11	0	0	3	3	6	0	4	3	7	371	0	139	1	765	25.5	765	1	0	1	1	0	0	0
72	1	0	20.7	7.15	40	3	2	3	0	302	239	650	0	0	0	0	1	1	0	6	12	0	0	4	5	9	1	4	5	9	438	0	389	1	773	25.7667	773	1	0	1	1	0	0	0
69	1	0	21.9	6.4	28	3	2	3	0	237	180	300	0	0	0	1	0	0	0	6	9	0	0	4	5	9	1	4	3	7	305	1	3	1	668	22.2667	668	1	0	1	1	1	1	1
66	0	0	28.7	42.5	25	3	2	3	0	260	213	1750	1	1	1	1	1	1	1	13	16	0	0	4	5	9	1	4	5	9	352	0	116	1	746	24.8667	746	1	0	2	1	0	0	0
59	0	0	21.7	5.1	30	3	1	3	0	199	141	50	1	1	0	0	1	1	1	6	9	0	0	4	5	9	1	4	5	9	380	0	380	0	666	22.2	666	1	0	1	1	0	0	0
69	1	0	22.4	61.99	25	3	2	3	0	301	238	150	0	0	0	0	1	1	0	15	18	1	0	4	5	9	1	4	5	9	374	1	140	1	633	21.1	633	1	0	1	1	1	1	1
71	1	0	23.8	16.65	50	3	2	3	0	213	154	300	1	1	0	1	1	1	0	6	9	0	0	4	4	8	1	4	4	8	366	0	366	0	92	3.06667	771	0	0	2	1	0	0	0
75	1	1	23.7	7.92	14	3	2	3	0	210	154	150	1	1	0	0	1	1	0	8	9	0	0	3	5	8	1	3	5	8	364	0	73	1	617	20.5667	617	1	0	1	1	1	2	1
64	0	0	27	48	29	3	2	3	0	315	247	500	1	1	1	1	1	1	1	6	19	0	0	4	5	9	1	4	5	9	310	0	310	0	316	10.5333	741	0	0	1	1	1	2	1
48	0	0	20.6	9.845	18	3	1	3	1	222	167	100	0	0	0	0	0	0	0	6	10	0	0	4	4	8	1	3	4	7	97	1	1	1	610	20.3333	610	1	0	1	1	1	2	1
67	0	0	24.1	4.5	40	3	1	3	0	175	122	200	0	0	0	1	0	0	0	6	8	0	0	4	4	8	1	4	3	7	60	1	60	1	611	20.3667	611	1	0	1	1	0	1	1
69	1	0	23.3	21.7	127	3	2	3	0	295	235	100	1	1	0	0	1	1	0	6	11	0	0	4	5	9	1	4	5	9	422	0	422	0	708	23.6	708	1	0	1	1	0	0	0
67	0	0	23.7	9.23	31	3	2	3	0	238	187	100	1	1	1	1	1	1	1	6	8	0	0	4	5	9	1	4	5	9	4	1	1	1	727	24.2333	727	1	0	2	1	0	0	0
68	1	0	24.8	9.55	44	3	1	3	0	274	214	450	0	0	0	1	1	1	0	6	9	0	0	4	4	8	1	4	5	9	331	0	180	1	736	24.5333	736	1	0	1	1	0	0	0
49	0	0	29.5	9.46	29	3	1	3	0	262	198	900	0	0	0	0	1	1	0	6	10	0	0	4	4	8	1	4	5	9	326	0	66	1	603	20.1	603	1	0	2	1	1	1	1
53	0	0	29.4	12	28	3	2	3	0	269	211	400	1	1	1	1	1	1	1	7	11	0	0	4	5	9	1	4	5	9	205	0	57	1	567	18.9	658	0	0	2	1	0	0	0
61	0	0	24.5	14.77	88	3	1	3	0	191	159	770	0	0	0	0	0	1	0	5	11	0	0	4	4	8	1	4	3	7	219	1	3	1	570	19	570	1	0	1	1	0	0	0
66	0	0	25.5	5.4	24	3	2	3	0	250	191	130	1	1	1	0	0	1	0	6	9	0	0	5	4	9	1	3	4	7	319	0	64	1	692	23.0667	692	1	0	1	1	0	0	0
61	0	0	21.7	3.67	22	3	2	3	1	139	96	250	1	1	0	0	1	1	0	6	8	0	0	4	4	8	1	4	4	8	261	1	148	1	578	19.2667	578	1	0	2	1	0	0	0
61	0	0	22.7	37	45	3	1	3	0	200	155	10	0	0	0	0	0	0	0	6	9	0	0	4	4	8	1	4	4	8	63	1	44	1	638	21.2667	638	1	0	1	1	0	0	0
75	1	1	22.2	12	13	3	2	3	0	233	152	10	1	1	1	0	1	1	1	6	16	0	0	4	4	8	1	4	5	9	256	0	134	1	619	20.6333	619	1	0	3	2	0	1	1
73	1	0	23	6.63	22	3	2	3	1	199	159	150	1	1	1	1	1	1	0	6	8	0	0	4	4	8	1	4	4	8	37	0	4	1	225	7.5	225	1	0	2	1	0	0	0
62	0	0	21.1	16.96	30	3	2	3	0	161	127	200	0	0	0	1	0	1	0	6	11	0	0	4	4	8	1	4	3	7	113	1	82	1	603	20.1	603	1	0	1	1	0	0	0
74	1	0	28.7	17	51	3	2	3	0	343	294	550	0	0	0	0	1	1	0	6	13	0	0	4	4	8	1	4	3	7	137	0	1	1	647	21.5667	647	1	0	2	1	1	1	1
74	1	0	19.7	11.3	20	3	1	3	0	143	105	5	0	0	1	0	1	1	0	6	14	0	0	4	4	8	1	3	4	7	303	0	107	1	603	20.1	603	1	0	1	1	1	2	1
73	1	0	22.9	9.03	19.7	3	1	3	1	196	156	100	1	0	0	1	1	1	1	6	10	0	0	4	4	8	1	4	5	9	226	0	226	0	606	20.2	606	1	0	1	1	0	0	0
60	0	0	23.5	6.3	30	3	1	3	0	357	285	880	0	0	0	0	0	1	0	6	8	0	0	4	4	8	1	4	5	9	200	1	123	0	360	12	416	0	0	2	1	0	0	0
68	1	0	19.9	10.9	16	3	1	3	0	255	217	200	0	0	0	0	1	1	0	6	10	0	0	4	5	9	1	4	3	7	178	1	178	1	412	13.7333	412	1	0	2	1	0	0	0
60	0	0	NA	23	23	3	2	3	0	375	216	450	1	1	0	1	1	1	0	6	13	0	0	5	4	9	1	5	4	9	115	0	115	0	212	7.06667	212	1	0	2	1	0	0	0
59	0	0	24.9	9.3	39	3	2	3	0	208	167	250	1	1	1	1	1	1	1	6	8	0	0	5	5	10	1	5	4	9	212	0	2	1	494	16.4667	494	1	0	2	1	1	1	1
68	1	0	24.5	7.32	37	3	1	3	1	339	235	1050	1	1	0	0	1	1	0	6	9	0	0	4	4	8	1	4	3	7	102	0	22	1	598	19.9333	598	1	0	1	1	0	0	0
70	1	0	23	7.4	15	3	1	3	0	244	169	350	1	1	0	0	1	1	1	6	9	0	0	4	4	8	1	4	4	8	163	1	70	1	480	16	480	1	0	2	1	0	0	0
67	0	0	25.6	39	39	3	2	3	0	246	187	400	1	1	1	0	1	1	0	7	11	0	0	4	5	9	1	4	5	9	212	0	212	0	33	1.1	589	0	0	2	1	0	0	0
69	1	0	20.2	7.02	21.7	3	1	3	0	216	155	50	1	1	0	0	1	1	0	6	9	0	0	5	4	9	1	4	5	9	177	0	51	1	501	16.7	501	1	0	1	1	0	0	0
70	1	0	24.5	10.1	21.5	3	1	3	0	301	230	860	0	0	0	0	0	0	0	8	13	0	0	4	4	8	1	3	4	7	114	0	45	1	489	16.3	489	1	0	2	1	1	2	1
70	1	0	18.3	17.06	21	3	2	3	0	253	199	300	1	1	0	1	1	1	1	6	9	0	0	4	5	9	1	5	4	9	116	0	96	1	122	4.06667	122	1	0	1	1	0	0	0
65	0	0	22.8	5.56	23.6	3	1	3	0	232	169	0	0	0	0	0	0	1	0	6	8	0	0	4	4	8	1	4	4	8	72	0	65	1	309	10.3	512	0	0	2	1	0	0	0
68	1	0	27.5	6.1	17	3	1	3	0	264	205	900	0	0	0	0	1	1	0	5	9	0	0	4	4	8	1	4	3	7	109	0	109	0	488	16.2667	488	1	0	2	1	0	0	0
68	1	0	21	6.36	21	3	1	3	0	196	153	200	0	0	0	0	0	1	0	6	9	0	0	4	4	8	1	4	3	7	114	0	55	1	487	16.2333	487	1	0	1	1	0	0	0
65	0	0	18.9	6	45	3	1	3	0	310	255	500	0	0	1	0	1	1	0	7	11	0	1	4	4	8	1	4	3	7	28	1	1	1	444	14.8	444	1	0	1	1	0	2	1
53	0	0	26.4	4.5	15	3	1	3	1	215	162	200	1	1	0	0	1	1	0	6	11	0	0	4	5	9	1	4	5	9	121	0	121	0	452	15.0667	452	1	0	2	1	1	1	1
61	0	0	21.5	23	45	2	1	3	2	211	169	100	0	0	0	0	0	1	0	7	10	0	0	4	3	7	0	4	3	7	84	1	119	1	486	16.2	486	1	0	1	1	0	0	0
70	1	0	21.3	8.82	17.6	3	1	3	0	469	240	450	1	1	1	1	1	1	1	6	8	0	0	4	5	9	1	4	5	9	165	0	21	1	38	1.26667	444	0	0	1	1	1	3b	1
73	1	0	24.7	13	36	3	1	3	0	192	174	400	0	0	1	0	0	1	0	6	11	0	0	4	4	8	1	4	3	7	109	0	109	0	433	14.4333	433	1	0	2	1	0	0	0
73	1	0	27.2	43.42	27	3	2	3	0	232	174	300	1	1	1	1	1	1	1	6	10	0	0	5	4	9	1	4	5	9	142	0	142	0	410	13.6667	410	1	0	2	1	0	0	0
63	0	0	19.5	8.58	17	3	1	3	0	199	138	100	0	0	0	0	0	0	0	7	11	0	0	4	4	8	1	4	4	8	44	1	23	1	485	16.1667	485	1	0	1	1	0	0	0
67	0	0	20.3	7	30	3	2	3	0	NA	227	600	1	1	0	0	0	0	0	7	10	0	0	4	4	8	1	5	4	9	28	0	28	0	252	8.4	252	1	0	1	1	0	0	0
70	1	0	28	4.87	22	3	1	3	0	216	155	500	1	1	0	0	1	1	0	5	5	0	0	4	4	8	1	4	3	7	109	0	109	0	383	12.7667	383	1	0	2	1	0	0	0
72	1	0	26	7	46	3	2	3	0	348	300	250	0	0	0	0	1	0	0	7	10	0	0	4	5	9	1	3	4	7	39	1	39	1	418	13.9333	418	1	0	2	1	0	0	0
74	1	0	22.2	8.3	48	3	1	3	0	189	145	300	1	1	1	1	1	1	1	4	14	0	0	4	5	9	1	4	5	9	130	0	99	1	319	10.6333	319	1	0	1	1	0	0	0
70	1	0	26.8	8.66	27	3	1	3	0	241	162	600	0	0	0	0	1	0	0	5	12	0	0	4	4	8	1	4	3	7	128	0	128	0	434	14.4667	434	1	0	3	2	1	1	1
63	0	0	24	10.4	30	3	1	3	0	251	189	100	0	0	0	0	0	1	0	5	10	0	0	4	4	8	1	4	4	8	1	1	1	1	381	12.7	381	1	0	3	2	0	0	0
68	1	0	24.4	32	22.1	2	2	3	0	331	264	470	1	1	1	0	1	1	1	5	12	0	0	4	3	7	0	4	4	8	37	0	37	0	402	13.4	402	1	0	1	1	1	2	1
70	1	0	22.7	8.74	49.5	3	1	3	1	348	281	50	1	1	1	1	0	0	0	6	14	0	0	3	5	8	1	4	5	9	32	0	32	0	38	1.26667	412	1	0	2	1	0	0	0
72	1	0	23.7	15	18	3	2	3	0	316	236	65	1	1	0	1	1	1	1	4	11	0	0	4	5	9	1	4	5	9	59	0	59	0	63	2.1	420	1	0	2	1	0	0	0
67	0	0	22.3	13.62	26.9	3	1	3	0	275	225	300	1	1	1	1	1	1	1	6	11	0	0	4	4	8	1	4	3	7	65	0	65	0	354	11.8	354	1	0	2	1	0	0	0
72	1	0	21.4	6.97	17.8	3	1	3	0	157	111	300	1	1	0	0	0	1	0	6	11	0	0	4	4	8	1	4	3	7	39	0	6	1	407	13.5667	407	1	0	2	1	0	1	1
71	1	0	19.9	9.6	NA	3	2	3	0	261	213	110	0	0	0	0	0	1	0	7	10	0	0	4	5	9	1	4	5	9	56	0	49	1	404	13.4667	404	1	0	2	1	1	1	1
62	0	0	25.3	6.34	24.7	3	2	3	0	237	182	200	1	1	1	1	1	1	1	6	9	0	0	4	4	8	1	4	3	7	51	0	51	1	34	1.13333	333	1	0	1	1	0	0	0
66	0	0	25.5	5.9	21	3	1	3	0	290	230	300	0	0	0	0	0	1	0	6	12	0	0	4	5	9	1	4	4	8	36	0	22	1	402	13.4	402	1	0	1	1	1	1	1
74	1	0	23.7	7.36	25	3	1	3	0	267	192	50	1	1	1	0	0	1	0	6	10	0	0	4	4	8	1	4	4	8	32	0	32	0	384	12.8	384	1	0	2	1	0	0	0
64	0	0	26.7	14.85	18.1	3	1	3	1	313	265	310	0	0	0	0	1	1	0	6	10	0	0	4	4	8	1	4	4	8	30	0	30	0	385	12.8333	385	1	0	2	1	0	0	0
71	1	0	22.9	13.35	80	3	1	3	0	348	273	550	1	1	1	1	1	1	1	7	28	0	1	4	4	8	1	4	5	9	NA	NA	NA	NA	270	9	270	1	0	2	1	1	3b	1
61	0	0	21	3.7	18	3	2	3	1	193	138	0	0	0	0	0	0	1	0	5	6	0	0	4	4	8	1	4	3	7	NA	1		NA	262	8.73333	262	1	0	2	1	0	0	0
67	0	0	25.9	10.3	32	3	2	3	0	399	230	905	1	1	0	0	0	1	0	NA	NA	0	1	4	5	9	1	4	3	7	NA	NA	NA	NA	307	10.2333	307	1	0	1	1	1	3a	1
